# Supplementary material for: Semi-automated, evidence-based workflow for selection of reference chemicals for the validation of NAMs: a case study with the adipogenesis assay
Source: NAM J. 2026 Jul 8;2:100112. doi: 10.1016/j.namjnl.2026.100112 (PMC13380221; doi:10.1016/j.namjnl.2026.100112)
Supplement: Supplementary file 2 [file mmc2.xlsx]

## Sheet: Literature search
Supplementary material 2.1: Full list of chemicals and cell models extracted from abstracts.
Full list of chemicals and cell models					List of identified chemicals
Reference	Compound	Cell model			#	Compounds		Excluded entry	Reason		Duplicates	All entries that refer to the same substance
D. W. Shin; S. N. Kim; S. M. Lee; W. Lee; et al.	(-)-Catechin (green tea polyphenol)	hBM-MSCs			1	Bisphenol A (BPA)		Cigarette smoke extract (CSE)	Complex mixture		Benzyl butyl phthalate (BBP)	Benzyl butyl phthalate (BBP) and Butyl benzyl phthalate (BBP)
L. B. Zhang; J. Ji; C. Lei; H. Y. Wang; Q. S. Zhao; A. J. Hou	1, 2, 4, 5, 7-9, 5,7,4′-trihydroxy-3′,5′- bis(3-methyl-2-buten-1-yl)-3-methoxyflavone	3T3-L1 preadipocytes			2	Tributyltin (TBT)		Glucocorticoids	Broad pharmacological class		Di(2-ethylhexyl) phthalate (DEHP)	Di(2-ethylhexyl) phthalate (DEHP) · Bis(2-ethylhexyl) phthalate · Diethyl-hexyl-phthalate
C. Yang; C. M. Wong; J. Wei; A. C. K. Chung; Z. Cai	2,2,4,4-Tetrabromodiphenyl ether (BDE-47)	3T3-L1 preadipocytes			3	Perfluorooctane sulfonate (PFOS)		Polybrominated diphenyl ethers (PBDEs)	Class name		DINCH (diisononyl-cyclohexane-1,2-dicarboxylate)	Diisononyl cyclohexane-1,2-dicarboxylate (DINCH) and Di(isononyl)cyclohexane-1,2-dicarboxylate (DINCH)
E. W. Y. Tung; A. Boudreau; M. G. Wade; E. Atlas	2,2,4,4-Tetrabromodiphenyl ether (BDE-47)	3T3-L1 preadipocytes			4	Tetrabromobisphenol A (TBBPA)		Alcohol ethoxylates	Surfactant mixture		Troglitazone	Troglitazone (TGZ) and Troglitazone (TZD)
J. H. Kamstra; E. Hruba; B. Blumberg; A. Janesick; S. Mandrup; …	2,2,4,4-Tetrabromodiphenyl ether (BDE-47)	3T3-L1 preadipocytes			5	Bisphenol S (BPS)		Alkylphenol ethoxylates	Surfactant mixture		Tetramethyl bisphenol F (TMBPF)	Tetramethyl bisphenol F (TMBPF) and Tetra Methyl Bisphenol F (TMBPF)
L. Bastos Sales; J. H. Kamstra; P. H. Cenijn; L. S. van Rijt; …	2,2,4,4-Tetrabromodiphenyl ether (BDE-47)	3T3-L1 preadipocytes			6	Dichlorodiphenyldichloroethylene (ppDDE)		Chemicals extracted from plastic consumer products …	Undefined mixture		Ethanol	Ethanol (EtOH) and Alcohol (ethanol)
Z. L. Liu; A. Qiayimaerdan; Y. Fan; S. R. Jiang; Z. Tuerxuna; ...	2,2,4,4-Tetrabromodiphenyl ether (BDE-47)	3T3-L1 preadipocytes			7	Triphenyl phosphate (TPP)		DE-71 (PBDE mixture)	Commercial mixture
Z. Liu; M. Wang; Y. Fan; J. Wang; S. Jiang; H. Abudureman	2,2,4,4-Tetrabromodiphenyl ether (BDE-47)	3T3-L1 preadipocytes			8	Bisphenol F (BPF)		Parabens, several musks and phthalate compounds	Multichemical mixture
L. E. Armstrong; S. Akinbo; A. L. Slitt	2,2′,4,4′,5-pentabrominated diphenyl ether (PBDE 99)	3T3-L1 preadipocytes; human visceral preadipocytes			9	Raltegravir		Poly-L-lactic acid (PLLA)	High-molecular polymer
Q. Wen; X. Xie; C. Zhao; Q. Ren; X. Zhang; D. Wei; …	2,2′,4,4′,5-pentabrominated diphenyl ether (PBDE 99)	3T3-L1 preadipocytes			10	Bisphenol AF (BPAF)		γ-Secretase inhibitors (multiple)	Kept one representative compound instead
H. C. Nunes; S. C. Tavares; H. V. Garcia; M. S. Cucielo; ...	2,3,7,8-Tetrachlorodibenzo-p-dioxin (TCDD)	Rat adipose-derived stem cells (rASCs)			11	Hexabromocyclododecane (HBCD)		Diacetate / Dichloride / Maleate (stand-alone terms)	Ambiguous counter-ions, not discrete chemicals
L. Bastos Sales; J. H. Kamstra; P. H. Cenijn; L. S. van Rijt; …	2,3,7,8-Tetrachlorodibenzo-p-dioxin (TCDD)	3T3-L1 preadipocytes			12	Olanzapine (OLA)		Ascorbic acid	Present in culture medium
F. V. Andrews; S. M. Kim; L. Edwards; J. J. Schlezinger	2,4,6-tris(tert-butyl)phenol (2,4,6-TTBP)	3T3-L1 cells, OP9 cells, mouse bmMSCs			13	2,2,4,4-Tetrabromodiphenyl ether (BDE-47)		Corticosterone (Cort)	Endogenous/ not used in supplements/therapy
X. M. Ren; R. C. Chang; Y. Huang; A. A. Amato; C. Carivenc; ...	2,4-Di-tert-butylphenol (2,4-DTBP)	h-MSCs			14	Dechlorane Plus (DP)		Anandamide (AEA)	Endogenous/ not used in supplements/therapy
E. Akiyama; H. Kakutani; T. Nakao; Y. Motomura; Y. Takano; ...	2,6-Dibromobisphenol A (2,6-DiBBPA)	3T3-L1 cells			15	Dibutyltin (DBT)		2-Arachidonoylglycerol (2-AG)	Endogenous/ not used in supplements/therapy
T. Ruhl; P. A. Schneider; B. S. Kim; J. P. Beier	2-arachidonoylglycerol (2-AG)	Human adipose stem cells (ASCs)			16	dolutegravir (DTG)		Dexamethasone	Medium supplement
W. Sun; X. Duan; H. Chen; L. Zhang; H. Sun	2-Ethylhexyl diphenyl phosphate (EHDPP)	3T3-L1 preadipocytes			17	Mono-(2-ethylhexyl) phthalate (MEHP)
E. W. Y. Tung; S. Ahmed; V. Peshdary; E. Atlas	2-Ethylhexyl-2,3,4,5-tertrabromobenzoate (TBB)	3T3-L1 preadipocytes			18	Perfluorooctanoic acid (PFOA)
A. Bright; F. Li; M. Movahed; H. Shi; B. Xue	2-naphthol	3T3-L1 preadipocytes			19	Pioglitazone
S. Dong; N. Yasui; H. Negishi; M. Gao; Y. Yamori; …	3,4-Oxo-isopropylidene-shikimic acid (ISA)	3T3-L1 preadipocytes			20	Cannabidiol (CBD)
J. Blanco; L. Guardia-Escote; M. Mulero; P. Basaure; J. Biosca-Brull; ...	3,5,6-trichloropyridinol (TCP)	3T3-L1 preadipocytes			21	Diisononyl phthalate (DINP)
C. N. Ramskov Tetzlaff; T. Svingen; A. M. Vinggaard; A. K. Rosenmai; et al.	4-cumylphenol	3T3-L1 preadipocytes			22	Methylparaben
Z. Sun; H. Cao; Q. S. Liu; Y. Liang; H. Fiedler; J. Zhang; Q. Zhou; ...	4-Hexylphenol (4-HP)	3T3-L1 preadipocytes			23	Polychlorinated Biphenyl 153 (PCB-153)
Y. Li; T. Goto; K. Yamakuni; H. Takahashi; N. Takahashi; ...	4-Hydroxyderricin (4HD)	3T3-L1 preadipocytes			24	Rosiglitazone
Y. Han; S. H. Lee; I. S. Lee; K. Y. Lee	4-Methoxychalcone (4-MC)	3T3-L1 preadipocytes			25	2,2′,4,4′,5-pentabrominated diphenyl ether (PBDE 99)
C. J. Hao; X. J. Cheng; H. F. Xia; X. Ma	4-Nonylphenol (4-NP)	3T3-L1 preadipocytes			26	Ascorbic acid (vitamin C)
Q. Zhang; S. Wu; Q. Xiao; C. Kang; H. Hu; X. Hou; …	4-Nonylphenol (4-NP)	3T3-L1 preadipocytes, C3H/10T1/2 MSCs			27	Benzyl butyl phthalate (BBP)
L. B. Zhang; J. Ji; C. Lei; H. Y. Wang; Q. S. Zhao; A. J. Hou	5,7,4′-trihydroxy- 3′,5′-bis(3-methyl-2-buten-1-yl)-3,6-dimethoxyflavone	3T3-L1 preadipocytes			28	Bisphenol A diglycidyl ether (BADGE)
L. B. Zhang; J. Ji; C. Lei; H. Y. Wang; Q. S. Zhao; A. J. Hou	5,7,4′-trihydroxy-3′-(4-hydroxy-3-methylbutyl)-5′-(3-methyl-2- buten-1-yl)-3,6-dimethyoxyflavone	3T3-L1 preadipocytes			29	Bisphenol A glucuronide (BPAG)
Z. Liao; Z. Wu; M. Wu	5,7-dihydroxy-6,4-dimethoxy flavone (DDMF)	3T3-L1 preadipocytes			30	Butylparaben (BPB)
S. W. Nam; J. W. Hwang; Y. H. Han	A novel berberine derivative (compound 3b)	OP9 preadipocytes			31	Dexamethasone (DEX)
Y. Wang; Y. Li; K. Mao; J. Li; Q. Cui; G. J. Wang	Alcohol (ethanol)	mouse bone marrow stromal cells (MSCs)			32	Di(2-ethylhexyl) phthalate (DEHP)
C. D. Kassotis; E. M. Kollitz; P. L. Ferguson; H. M. Stapleton	Alcohol ethoxylates	3T3-L1 preadipocytes			33	Efavirenz (EFV)
C. D. Kassotis; E. M. Kollitz; P. L. Ferguson; H. M. Stapleton	alkylphenol ethoxylates	3T3-L1 preadipocytes			34	Propylparaben
F. V. Andrews; S. M. Kim; L. Edwards; J. J. Schlezinger	Allethrin	3T3-L1 cells, OP9 cells, mouse bm-MSCs			35	Quercetin
T. Ruhl; P. A. Schneider; B. S. Kim; J. P. Beier	Anandamide (AEA)	Human adipose stem cells (ASCs)			36	Triphenyltin (TPT)
M. S. Molonia; C. Muscarà; A. Speciale; F. L. Salamone; G. Costa; …	Antimony (Sb)	3T3-L1 preadipocytes			37	4-Nonylphenol (4-NP)
M. Vranic; F. Ahmed; S. Hetty; A. Sarsenbayeva; V. Ferreira; …	Aripiprazole (ARI)	Human adipocytes (from adipose stem/progenitor cells)			38	benzylparaben
H. Cheng; L. Qiu; H. Zhang; M. Cheng; W. Li; ...	Arsenic trioxide (ATO)	Mesenchymal stem cells (MSCs)			39	Bictegravir
S. S. Choi; B. Y. Cha; K. Iida; Y. S. Lee; T. Yonezawa; …	Artepillin C	3T3-L1 preadipocytes			40	Bisphenol B (BPB)
B. Kim; K. M. Choi; H. S. Yim; H. T. Park; et al.	Ascorbic acid (vitamin C)	3T3-L1 preadipocytes			41	Clozapine
B. Kim; K. M. Choi; H. S. Yim; M. G. Lee	Ascorbic acid (vitamin C)	3T3-L1 preadipocytes			42	Dihydrodehydrodiisoeugenol (DDE)
C. Liu; K. Huang; G. Li; P. Wang; et al.	Ascorbic acid (vitamin C)	3T3-L1 preadipocytes			43	ethylparaben
I. Cuaranta-Monroy; Z. Simandi; Z. Kolostyak; Q. M. Doan-Xuan; ...	Ascorbic acid (vitamin C)	Mouse embryonic stem cells (mESCs)			44	Firemaster® 550 (FM550)
S. Ahn; S. An; M. Lee; E. Lee; J. J. Pyo; …	Avobenzone	hBM-MSCs			45	Hexafluoropropylene oxide dimer acid (HFPO-DA)
J. C. Shin; E. Lee; S. An; S. H. Jin; J. Ha; ...	Benzophenone-3 (BP-3)	hBM-MSCs			46	Hexafluoropropylene oxide trimer acid (HFPO-TA)
J. C. Shin; E. Lee; S. An; S. H. Jin; J. Ha; ...	Benzophenone-8 (BP-8)	hBM-MSCs			47	isopropylated triphenyl phosphate (IPTP)
J. Zhang; M. Choudhury	Benzyl butyl phthalate (BBP)	C3H10T1/2 stem cells			48	Liraglutide
L. Yin; K. S. Yu; K. Lu; X. Yu	Benzyl butyl phthalate (BBP)	3T3-L1 preadipocytes			49	Metformin
R. Sonkar; C. A. Powell; M. Choudhury	Benzyl butyl phthalate (BBP)	Mesenchymal stem cells (MSCs)			50	Octanoate
C. Subra; E. Fontana; V. Visentin; X. Testar; C. Carpéné	benzylamine	3T3-L1			51	Oxychlordane
P. Hu; X. Chen; R. J. Whitener; E. T. Boder; J. O. Jones; A. Porollo; …	benzylparaben	3T3-L1 preadipocytes, human adipose–derived stromal cells			52	Palmitate
W. Wu; S. Wang; Z. Xu; X. Wang; J. Feng; T. Shan; Y. Wang	Betaine	Adipogenic-differentiated C2C12 cells			53	Polychlorinated Biphenyl 77 (PCB-77)
A. Perna; M. A. Carleo; S. Mascolo; A. Guida; et al.	Bictegravir	3T3-L1 preadipocytes			54	Polychlorinated Biphenyl congener 180 (PCB-180)
P. Domingo; T. Quesada-López; J. Villarroya; M. Cairó; M. D. M. Gutierrez; …	Bictegravir	Human SGBS adipose cells (preadipocytes/adipocytes)			55	Fenofibrate
R. Biemann; A. Navarrete Santos; A. Navarrete Santos; D. Riemann; M. Blüher; …	Bis(2-ethylhexyl) phthalate (DEHP)	C3H/10T1/2 mesenchymal stem cells (MSC)			56	(-)-Catechin (green tea polyphenol)
E. W. Y. Tung; S. Ahmed; V. Peshdary; E. Atlas	Bis(2-ethylhexyl) tetrabromophthalate (TBPH)	3T3-L1 preadipocytes			57	2,3,7,8-Tetrachlorodibenzo-p-dioxin (TCDD)
A. L. Strong; D. F. B. Miller; A. M. Buechlein; F. Fang; et al.	Bisphenol A (BPA)	H bm-MSCs			58	2,4,6-tris(tert-butyl)phenol (2,4,6-TTBP)
A. Salehpour; F. Shidfar; M. Hedayati; A. Neshatbini Tehrani; et al.	Bisphenol A (BPA)	Human adipose-derived mesenchymal stem cells (hASCs)			59	2,4-Di-tert-butylphenol (2,4-DTBP)
A. Schaffert; L. Krieg; J. Weiner; R. Schlichting; et al.	Bisphenol A (BPA)	Human preadipocytes			60	2-arachidonoylglycerol (2-AG)
E. Akiyama; H. Kakutani; T. Nakao; Y. Motomura; Y. Takano; ...	Bisphenol A (BPA)	3T3-L1 cells			61	Allethrin
E. J. Park; S. Lee; J. Y. Kim; J. Choi; Y. S. Lee; ...	Bisphenol A (BPA)	Canine adipose-derived stem cells (cADSCs)			62	Anandamide (AEA)
F. Ariemma; V. D'Esposito; D. Liguoro; F. Oriente; S. Cabaro; ...	Bisphenol A (BPA)	3T3-L1 preadipocytes			63	Aripiprazole (ARI)
H. C. Nunes; S. C. Tavares; H. V. Garcia; M. S. Cucielo; ...	Bisphenol A (BPA)	Rat adipose-derived stem cells (rASCs)			64	Arsenic trioxide (ATO)
H. Dong; X. Yao; S. Liu; N. Yin; F. Faiola	Bisphenol A (BPA)	Human mesenchymal stem cells (hMSCs)			65	Avobenzone
H. Masuno; J. Iwanami; T. Kidani; K. Sakayama; K. Honda	Bisphenol A (BPA)	3T3-L1 preadipocytes			66	Benzophenone-3 (BP-3)
H. Routti; R. Lille-Langoy; M. K. Berg; T. Fink; M. Harju; ...	Bisphenol A (BPA)	3T3-L1 preadipocytes, polar bear adipose tissue–derived stem cells (pbASCs)			67	Benzophenone-8 (BP-8)
I. C. Cohen; E. R. Cohenour; K. G. Harnett; S. M. Schuh	Bisphenol A (BPA)	Human female adipose-derived stem cells (hASCs)			68	cannabidiolic acid (CBDA)
J. F. Ohlstein; A. L. Strong; J. A. McLachlan; J. M. Gimble; ...	Bisphenol A (BPA)	Human adipose stromal/stem cells (hASCs)			69	cannabigerol (CBG)
J. G. Boucher; A. Boudreau; E. Atlas	Bisphenol A (BPA)	Primary human preadipocytes			70	cannabigerolic acid (CBGA)
J. Wang; B. Sun; M. Hou; X. Pan; X. Li	Bisphenol A (BPA)	Human omental adipose tissue and visceral preadipocytes/adipocytes (children)			71	Cigarette smoke extract (CSE)
L. Bastos Sales; J. H. Kamstra; P. H. Cenijn; L. S. van Rijt; …	Bisphenol A (BPA)	3T3-L1 preadipocytes			72	Citalopram
L. Yin; K. S. Yu; K. Lu; X. Yu	Bisphenol A (BPA)	3T3-L1 preadipocytes			73	Clofazimine (CFZ)
M. Á. Martínez; J. Blanco; J. Rovira; V. Kumar; J. L. Domingo; …	Bisphenol A (BPA)	3T3-L1 preadipocytes			74	Copper (Cu)
M. Chen; S. Yang; D. Yang; X. Guo	Bisphenol A (BPA)	Mouse white and brown preadipocytes			75	Dehydroaripiprazole (DARI)
M. Longo; F. Zatterale; J. Naderi; C. Nigro; F. Oriente; …	Bisphenol A (BPA)	3T3-L1 (committed) and NIH3T3 (uncommitted) preadipocytes			76	Di(2-propylheptyl) phthalate (DPHP)
R. Biemann; A. Navarrete Santos; A. Navarrete Santos; D. Riemann; M. Blüher; …	Bisphenol A (BPA)	C3H/10T1/2 mesenchymal stem cells (MSC)			77	Diethylstilbestrol (DES)
R. Chamorro-García; S. Kirchner; X. Li; A. Janesick; S. C. Casey; …	Bisphenol A (BPA)	Human/mouse multipotent stromal cells, 3T3-L1 preadipocytes			78	Diisononyl cyclohexane-1,2-dicarboxylate (DINCH)
S. Ahmed; E. Atlas	Bisphenol A (BPA)	3T3-L1 preadipocytes			79	endosulfan
S. I. Choi; H. Y. Kwon; X. Han; X. Men; Y. E. Choi; …	Bisphenol A (BPA)	3T3-L1 preadipocytes			80	epinephrine
R. Chamorro-García; S. Kirchner; X. Li; A. Janesick; S. C. Casey; …	Bisphenol A diglycidyl ether (BADGE)	Human/mouse multipotent stromal cells, 3T3-L1 preadipocytes			81	Ethanol (EtOH)
J. G. Boucher; A. Boudreau; S. Ahmed; E. Atlas	Bisphenol A glucuronide (BPAG)	3T3-L1 murine preadipocytes, Primary human preadipocytes			82	Exendin-4
M. Chen; S. Yang; D. Yang; X. Guo	Bisphenol A glucuronide (BPAG)	Mouse white and brown preadipocytes			83	Fenthion
M. Chen; S. Yang; D. Yang; X. Guo	Bisphenol A sulfate (BPAS)	Mouse white and brown preadipocytes			84	Fentin
A. Schaffert; L. Krieg; J. Weiner; R. Schlichting; et al.	Bisphenol AF (BPAF)	Human preadipocytes			85	Fisetin
D. G. Skledar; A. Carino; J. Trontelj; J. Troberg; et al.	Bisphenol AF (BPAF)	3T3-L1			86	glibenclamide
I. C. Cohen; E. R. Cohenour; K. G. Harnett; S. M. Schuh	Bisphenol AF (BPAF)	Human female adipose-derived stem cells (hASCs)			87	glimepiride
N. Chernis; P. Masschelin; A. R. Cox; S. M. Hartig	Bisphenol AF (BPAF)	Human white adipocytes (primary)			88	Glucocorticoids
D. G. Skledar; A. Carino; J. Trontelj; J. Troberg; et al.	Bisphenol AF glucuronide (BPAFG)	3T3-L1			89	Hydroxylated metabolite of MPHP (Mono(2-propylheptyl) phthalate) (OH-MPHP)
M. Singh; J. Crosthwait; A. Sorisky; E. Atlas	Bisphenol AP (BPAP)	3T3-L1 preadipocytes			90	Hydroxytyrosol (HT)
A. Schaffert; L. Krieg; J. Weiner; R. Schlichting; et al.	Bisphenol B (BPB)	Human preadipocytes			91	Indomethacin
C. N. Ramskov Tetzlaff; T. Svingen; A. M. Vinggaard; A. K. Rosenmai; et al.	Bisphenol B (BPB)	3T3-L1			92	Licochalcone E (Lico E)
G. Wang; Y. Huang; Y. Gao; G. Chen; L. Cui; Y. Peng; Q. Sun	Bisphenol BP (BPBP)	3T3-L1 preadipocytes			93	lidocaine
C. N. Ramskov Tetzlaff; T. Svingen; A. M. Vinggaard; A. K. Rosenmai; et al.	Bisphenol E (BPE)	3T3-L1			94	Maraviroc (MVC)
A. Schaffert; L. Krieg; J. Weiner; R. Schlichting; et al.	Bisphenol F (BPF)	Human preadipocytes			95	Megestrol acetate (MA)
C. N. Ramskov Tetzlaff; T. Svingen; A. M. Vinggaard; A. K. Rosenmai; et al.	Bisphenol F (BPF)	3T3-L1			96	Mono (2-isononyl) phthalate (MHINP)
I. Reina-Pérez; A. Olivas-Martínez; V. Mustieles; F. J. Ruiz-Ojeda; ...	Bisphenol F (BPF)	Human adipose-derived stem cells (hASCs)			97	Monoisononyl cyclohexane-1,2-dicarboxylate (MINCH)
M. Á. Martínez; J. Blanco; J. Rovira; V. Kumar; J. L. Domingo; …	Bisphenol F (BPF)	3T3-L1 preadipocytes			98	N-caffeoyltryptophan (CTP)
M. Singh; J. Crosthwait; A. Sorisky; E. Atlas	Bisphenol F (BPF)	3T3-L1 preadipocytes			99	Nicotine
S. I. Choi; H. Y. Kwon; X. Han; X. Men; Y. E. Choi; …	Bisphenol F (BPF)	3T3-L1 preadipocytes			100	Phloretin
A. Schaffert; L. Krieg; J. Weiner; R. Schlichting; et al.	Bisphenol S (BPS)	Human preadipocytes			101	Polybrominated Diphenyl Ethers (PBDEs)
C. N. Ramskov Tetzlaff; T. Svingen; A. M. Vinggaard; A. K. Rosenmai; et al.	Bisphenol S (BPS)	3T3-L1			102	Polychlorinated Biphenyl 126 (PCB-126)
I. Reina-Pérez; A. Olivas-Martínez; V. Mustieles; F. J. Ruiz-Ojeda; ...	Bisphenol S (BPS)	Human adipose-derived stem cells (hASCs)			103	Polychlorinated Biphenyl 170 (PCB-170)
J. G. Boucher; S. Ahmed; E. Atlas	Bisphenol S (BPS)	Primary human preadipocytes (female donors)			104	Prallethrin
M. Á. Martínez; J. Blanco; J. Rovira; V. Kumar; J. L. Domingo; …	Bisphenol S (BPS)	3T3-L1 preadipocytes			105	prilocaine
S. Ahmed; E. Atlas	Bisphenol S (BPS)	3T3-L1 preadipocytes			106	Pyrimethanil
S. I. Choi; H. Y. Kwon; X. Han; X. Men; Y. E. Choi; …	Bisphenol S (BPS)	3T3-L1 preadipocytes			107	Quinoxyfen
L. B. Zhang; J. Ji; C. Lei; H. Y. Wang; Q. S. Zhao; A. J. Hou	blumeatin	3T3-L1 preadipocytes			108	Sertraline
S. Meruvu; J. Zhang; M. Choudhury	Butyl benzyl phthalate (BBP)	3T3-L1 preadipocytes			109	Sodium p-perfluorous nonenoxybenzenesulfonate (OBS)
P. Hu; H. Overby; E. Heal; S. Wang; J. Chen; C. L. Shen; L. Zhao	Butylparaben (BPB)	C3H10T1/2 multipotent mesenchymal stem cells			110	Tebuconazole
P. Hu; X. Chen; R. J. Whitener; E. T. Boder; J. O. Jones; A. Porollo; …	Butylparaben (BPB)	3T3-L1 preadipocytes, human adipose–derived stromal cells			111	Tetrabromobisphenol A bis(2-hydroxyethyl ether) (TBBPA-BHEE)
H. Yan; K. M. Ajuwon	Butyrate	Porcine stromovascular cells (preadipocytes)			112	Tetrabromobisphenol A bis(glycidyl ether) (TBBPA-BGE)
M. Taher; A. Aminuddin; D. Susanti; N. I. Aminudin; S. On; …	Calanone	3T3-L1 preadipocytes			113	Tetrabromobisphenol A mono(2-hydroxyethyl ether) (TBBPA-MHEE)
R. C. Chang; C. S. Thangavelu; E. M. Joloya; A. Kuo; Z. Li; B. Blumberg	Cannabidiol (CBD)	Human and mouse mesenchymal stem cells (MSCs)			114	Tetrabromobisphenol A mono(glycidyl ether) (TBBPA-MGE)
T. Fellous; F. De Maio; H. Kalkan; B. Carannante; S. Boccella; …	Cannabidiol (CBD)	Bone marrow–derived MSCs (BM-MSCs), in vitro and in vivo			115	tetrahydrocannabivarin (THCV)
T. Fellous; F. De Maio; H. Kalkan; B. Carannante; S. Boccella; …	cannabidiolic acid (CBDA)	Bone marrow–derived MSCs (BM-MSCs), in vitro and in vivo			116	Tetramethyl bisphenol F (TMBPF)
T. Fellous; F. De Maio; H. Kalkan; B. Carannante; S. Boccella; …	cannabigerol (CBG)	Bone marrow–derived MSCs (BM-MSCs), in vitro and in vivo			117	zinc histidine dithiooctanamide (DHL-HisZn)
T. Fellous; F. De Maio; H. Kalkan; B. Carannante; S. Boccella; …	cannabigerolic acid (CBGA)	Bone marrow–derived MSCs (BM-MSCs), in vitro and in vivo			118	Troglitazone (TGZ)
D. U. Im; S. C. Kim; G. C. Chau; S. H. Um	Carbamazepine	3T3-L1			119	Y-27632 (ROCK inhibitor)
J. Völker; F. Ashcroft; I. Vedøy; L. Zimmermann; M. Wagner	Chemicals extracted from plastic consumer products, including known obesogens	3T3-L1 preadipocytes			120	1, 2, 4, 5, 7-9, 5,7,4′-trihydroxy-3′,5′- bis(3-methyl-2-buten-1-yl)-3-methoxyflavone
C. H. Li; X. M. Ren; T. Ruan; L. Y. Cao; et al.	Chlorinated polyfluorinated ether sulfonates (Cl-PFAESs)	3T3-L1			121	2,6-Dibromobisphenol A (2,6-DiBBPA)
S. G. Peng; Y. L. Pang; Q. Zhu; J. H. Kang; M. X. Liu; Z. Wang; Y. Huang	Chlorogenic acid (CGA)	3T3-L1 preadipocytes			122	2-Ethylhexyl diphenyl phosphate (EHDPP)
C. M. Cottingham; T. Patrick; M. A. Richards; K. D. Blackburn	Chlorpromazine	3T3-L1			123	2-Ethylhexyl-2,3,4,5-tertrabromobenzoate (TBB)
J. Blanco; L. Guardia-Escote; M. Mulero; P. Basaure; J. Biosca-Brull; ...	Chlorpyrifos (CPF)	3T3-L1 mouse preadipocytes			124	2-naphthol
J. Blanco; L. Guardia-Escote; M. Mulero; P. Basaure; J. Biosca-Brull; ...	Chlorpyrifos-oxon (CPO)	3T3-L1 mouse preadipocytes			125	3,4-Oxo-isopropylidene-shikimic acid (ISA)
J. Heikkinen; S. Palosaari; P. Lehenkari	Cigarette smoke extract (CSE)	Human bone marrow–derived mesenchymal stromal cells (MSCs)			126	3,5,6-trichloropyridinol (TCP)
T. Hirose; S. Kurebayashi; S. Kasayama	Cilostazol	3T3-L1 preadipocytes			127	4-cumylphenol
D. Bozdag; J. van Voorthuizen; N. Korpel; S. Lentz; et al.	Citalopram	Human mesenchymal stem cells			128	4-Hexylphenol (4-HP)
K. Porwal; S. Pal; D. Tewari; S. Pal China; P. Singh; …	Clofazimine (CFZ)	Bone marrow mesenchymal stem cells (MSCs)			129	4-Hydroxyderricin
R. Mesnage; M. Biserni; D. Genkova; L. Wesolowski; M. N. Antoniou	clothianidin	3T3-L1 adipocytes			130	4-Methoxychalcone (4-MC)
C. M. Cottingham; T. Patrick; M. A. Richards; K. D. Blackburn	Clozapine	3T3-L1			131	5,7,4′-trihydroxy- 3′,5′-bis(3-methyl-2-buten-1-yl)-3,6-dimethoxyflavone
S. Nimura; T. Yamaguchi; K. Ueda; K. Kadokura; T. Aiuchi; …	Clozapine	Human mesenchymal stem cells (hMSCs)			132	5,7,4′-trihydroxy-3′-(4-hydroxy-3-methylbutyl)-5′-(3-methyl-2- buten-1-yl)-3,6-dimethyoxyflavone
J. Pablo Rodrı́guez; S. Ros; M. González	Copper (Cu)	Human bone marrow mesenchymal stem cells (MSCs)			133	5,7-dihydroxy-6,4-dimethoxy flavone
J. E. Campbell; A. J. Peckett; A. M. D'Souza; T. J. Hawke; ...	Corticosterone (Cort)	3T3-L1 adipocytes			134	A novel berberine derivative (compound 3b)
L. Sun; X. Liu; J. Du; H. Yang; Y. Lin; D. Yu; …	Cresyl diphenyl phosphate (CDP)	3T3-L1 preadipocytes			135	Alcohol (ethanol)
T. Matsukawa; M. O. Villareal; H. Motojima; H. Isoda	Cyanidin-3-glucoside (Cy3G)	3T3-L1 preadipocytes			136	Alcohol ethoxylates
P. Pérez-Matute; L. Pérez-Martínez; J. R. Blanco; J. A. Oteo	Darunavir	3T3-L1 adipocytes			137	alkylphenol ethoxylates
E. W. Y. Tung; A. Boudreau; M. G. Wade; E. Atlas	DE-71 (PBDE mixture)	3T3-L1 preadipocytes			138	Antimony (Sb)
V. Peshdary; G. Calzadilla; A. Landry; A. Sorisky; E. Atlas	Dechlorane Plus (DP)	3T3-L1 preadipocytes; human primary subcutaneous (Sc) and omental (Om) preadipocytes			139	Artepillin C
V. Peshdary; G. Styles; M. Rigden; D. Caldwell; A. Kawata; ...	Dechlorane Plus (DP)	3T3-L1 murine adipocytes, human subcutaneous adipocytes			140	benzylamine
M. Vranic; F. Ahmed; S. Hetty; A. Sarsenbayeva; V. Ferreira; …	Dehydroaripiprazole (DARI)	Human adipocytes (differentiated from adipose stem/progenitor cells)			141	Bis(2-ethylhexyl) phthalate
D. Wang; A. Haile; L. C. Jones	Dexamethasone (DEX)	D1 cells (multipotential line from mouse bone marrow)			142	Bis(2-ethylhexyl) tetrabromophthalate (TBPH)
G. J. Hausman	Dexamethasone (DEX)	Stromal-vascular cell cultures from porcine fetuses and young pigs			143	Bisphenol A sulfate (BPAS)
L. Yin; Y. B. Li; Y. S. Wang	Dexamethasone (DEX)	Primary marrow stromal cells (MSCs)			144	Bisphenol AF glucuronide (BPAFG)
Y. D. Tchoukalova; D. B. Hausman; R. G. Dean; G. J. Hausman	Dexamethasone (DEX)	Primary porcine stromal-vascular (preadipocyte) cultures			145	Bisphenol AP (BPAP)
C. Y. Chiu; S. C. Sun; C. K. Chiang; C. C. Wang; et al.	Di(2-ethylhexyl) phthalate (DEHP)	BMSCs			146	Bisphenol BP (BPBP)
Y. Zhang; L. Zheng; D. Cheng; C. Lei; H. Li; J. Zhou; C. Zhang; ...	Di(2-ethylhexyl) phthalate (DEHP)	bone marrow mesenchymal stem cells (BMSCs) in vitro			147	Bisphenol E (BPE)
A. Schaffert; I. Karkossa; E. Ueberham; R. Schlichting; et al.	Di(2-propylheptyl) phthalate (DPHP)	Human preadipocytes and mature adipocytes			148	blumeatin
C. Bereketoglu; I. Häggblom; B. Turanlı; A. Pradhan	Di(isononyl)cyclohexane-1,2-dicarboxylate (DINCH)	3T3-L1			149	Butyl benzyl phthalate (BBP)
F. A. Milton; M. G. Lacerda; S. B. P. Sinoti; P. G. Mesquita; ...	Diacetate	3T3-L1 preadipocytes; RAW 264.7 macrophages			150	Butyrate
J. T. Kim; H. J. Lee; H. S. Lee	diazinon	3T3-L1 adipocytes			151	Calanone
E. Ticiani; Y. Pu; M. White; V. Adomshick; A. Veiga-Lopez	Dibutyltin (DBT)	3T3-L1 preadipocytes			152	Carbamazepine
F. A. Milton; M. G. Lacerda; S. B. P. Sinoti; P. G. Mesquita; ...	Dibutyltin (DBT)	3T3-L1 preadipocytes			153	Chemicals extracted from plastic consumer products, including known obesogens
R. Chamorro-García; B. M. Shoucri; S. Willner; H. Käch; A. Janesick; B. Blumberg	Dibutyltin (DBT)	Human/mouse MSCs in vitro			154	Chlorinated polyfluorinated ether sulfonates (Cl-PFAESs)
S. C. Yanik; A. H. Baker; K. K. Mann; J. J. Schlezinger	Dibutyltin (DBT)	Bone marrow multipotent mesenchymal stromal cells (C57Bl/6)			155	Chlorogenic acid (CGA)
F. A. Milton; M. G. Lacerda; S. B. P. Sinoti; P. G. Mesquita; ...	dichloride	3T3-L1 preadipocytes			156	Chlorpromazine
B. Rubbo; Z. Li; P. Tachachartvanich; B. O. Baumert; et al.	Dichlorodiphenyldichloroethylene (ppDDE)	Human adolescent visceral adipose tissue (ex vivo) + commercial human preadipocytes (in vitro)			157	Chlorpyrifos (CPF)
G. Howell; L. Mangum	Dichlorodiphenyldichloroethylene (ppDDE)	NIH3T3-L1 adipocytes			158	Chlorpyrifos-oxon (CPO)
H. Routti; R. Lille-Langoy; M. K. Berg; T. Fink; M. Harju; ...	Dichlorodiphenyldichloroethylene (ppDDE)	Murine 3T3-L1 preadipocytes, polar bear adipose tissue–derived stem cells (pbASCs)			159	Cilostazol
L. H. Mangum; G. E. Howell; J. E. Chambers	Dichlorodiphenyldichloroethylene (ppDDE)	3T3-L1 preadipocytes			160	clothianidin
M. Pesta; M. Cedikova; P. Dvorak; J. Dvorakova; V. Kulda; …	Dichlorodiphenyldichloroethylene (ppDDE)	Human adipose-derived mesenchymal stem cells (hADMSC)			161	Corticosterone (Cort)
N. A. Chapados; C. Casimiro; M. A. Robidoux; F. Haman; M. Batal; …	Dichlorodiphenyldichloroethylene (ppDDE)	Human preadipocytes			162	Cresyl diphenyl phosphate (CDP)
G. Howell; L. Mangum	Dieldrin	NIH3T3-L1 adipocytes			163	Cyanidin-3-glucoside (Cy3G)
V. Pomatto; E. Cottone; P. Cocci; M. Mozzicafreddo; G. Mosconi; ...	Diethylene Glycol Dibenzoate (DEGDB)	3T3-L1 preadipocytes/adipocytes			164	Darunavir
C. Hao; X. Cheng; J. Guo; H. Xia; X. Ma	Diethyl-hexyl-phthalate	3T3-L1, in vivo mouse model			165	DE-71 (PBDE mixture)
C. J. Hao; X. J. Cheng; H. F. Xia; X. Ma	Diethylstilbestrol (DES)	3T3-L1, in vivo mouse model			166	Di(isononyl)cyclohexane-1,2-dicarboxylate (DINCH)
L. Bastos Sales; J. H. Kamstra; P. H. Cenijn; L. S. van Rijt; …	Diethylstilbestrol (DES)	N2A cells, SK-N-AS neuroblastoma cells; 3T3-L1 preadipocytes			167	Diacetate
K. Nehrenheim; I. Meyer; H. Brenden; G. Vielhaber; J. Krutmann; …	Dihydrodehydrodiisoeugenol (DDE)	3T3-L1 preadipocytes; human subcutaneous (hsc) preadipocytes/adipocytes			168	diazinon
A. Mahajan; C. H. Stahl	Dihydroxy-cholecalciferol [1,25(OH)2D3]	Porcine mesenchymal stem cells (MSC)			169	dichloride
V. Pomatto; E. Cottone; P. Cocci; M. Mozzicafreddo; G. Mosconi; ...	Diisodecyl Phthalate (DiDP)	3T3-L1 preadipocytes/adipocytes			170	Dieldrin
A. Schaffert; I. Karkossa; E. Ueberham; R. Schlichting; et al.	Diisononyl cyclohexane-1,2-dicarboxylate (DINCH)	Human preadipocytes and mature adipocytes			171	Diethylene Glycol Dibenzoate (DEGDB)
A. Schaffert; I. Karkossa; E. Ueberham; R. Schlichting; et al.	Diisononyl phthalate (DINP)	Human preadipocytes and mature adipocytes			172	Diethyl-hexyl-phthalate
C. Bereketoglu; I. Häggblom; B. Turanlı; A. Pradhan	Diisononyl phthalate (DINP)	3T3-L1			173	Dihydroxy-cholecalciferol [1,25(OH)2D3]
L. Zhang; W. Sun; X. Duan; Y. Duan; H. Sun	Diisononyl phthalate (DINP)	3T3-L1 preadipocytes			174	Diisodecyl Phthalate (DiDP)
V. Pomatto; E. Cottone; P. Cocci; M. Mozzicafreddo; G. Mosconi; ...	Diisononyl phthalate (DINP)	3T3-L1 preadipocytes/adipocytes			175	dilaurate
F. A. Milton; M. G. Lacerda; S. B. P. Sinoti; P. G. Mesquita; ...	dilaurate	3T3-L1 preadipocytes			176	dinotefuran
R. Mesnage; M. Biserni; D. Genkova; L. Wesolowski; M. N. Antoniou	dinotefuran	3T3-L1 adipocytes			177	dioctyl sodium sulfosuccinate (DOSS)
R. R. Bowers; A. M. Temkin; L. J. Guillette; J. E. Baatz; D. D. Spyropoulos	dioctyl sodium sulfosuccinate (DOSS)	3T3-L1 preadipocytes			178	Dioctyl terephthalate (DOTP)
S. I. Choi; H. Y. Kwon; X. Han; X. Men; Y. E. Choi; …	Dioctyl terephthalate (DOTP)	3T3-L1 preadipocytes			179	Diphenyl phosphate (DPhP)
G. Cano-Sancho; A. Smith; M. A. La Merrill	Diphenyl phosphate (DPhP)	3T3-L1 preadipocytes			180	Diphenyltin (DPT)
E. Ticiani; Y. Pu; M. White; V. Adomshick; A. Veiga-Lopez	Diphenyltin (DPT)	3T3-L1 preadipocytes			181	elvitegravir (ELV)
A. Perna; M. A. Carleo; S. Mascolo; A. Guida; et al.	dolutegravir (DTG)	3T3-L1			182	Fluorine-9-bisphenol (BHPF)
J. Gorwood; C. Bourgeois; V. Pourcher; G. Pourcher; F. Charlotte; …	dolutegravir (DTG)	Human/simian adipose tissue samples; human adipose stem cells (ASCs)			183	flupyradifurone
P. Domingo; T. Quesada-López; J. Villarroya; M. Cairó; M. D. M. Gutierrez; …	dolutegravir (DTG)	Human SGBS adipose cells (preadipocytes/adipocytes)			184	gentianine
J. Díaz-Delfín; P. Domingo; M. Giralt; F. Villarroya	Efavirenz (EFV)	Human adipocytes in culture (human preadipocytes)			185	Geranylgeraniol (GGOH)
R. Moure; P. Domingo; J. M. Gallego-Escuredo; J. Villarroya; M. D. M. Gutierrez; …	Efavirenz (EFV)	Human SGBS adipocytes			186	Glycine
A. Perna; M. A. Carleo; S. Mascolo; A. Guida; et al.	elvitegravir (ELV)	3T3-L1			187	Hexabromobenzene (HBB)
H. Routti; R. Lille-Langoy; M. K. Berg; T. Fink; M. Harju; ...	endosulfan	Murine 3T3-L1 preadipocytes, polar bear adipose tissue–derived stem cells (pbASCs)			188	Hexachlorobenzene (HCB)
V. G. J. Guillaume; L. S. Lanckohr; E. F. Lippold; J. P. Beier; T. Ruhl	epinephrine	Human adipose stem cells (ASCs)			189	Honokiol
F. H. Wezeman; Z. Gong	Ethanol (EtOH)	Human mesenchymal stem cells (hMSCs)			190	imidacloprid
P. Hu; X. Chen; R. J. Whitener; E. T. Boder; J. O. Jones; A. Porollo; …	ethylparaben	3T3-L1 preadipocytes, human adipose–derived stromal cells			191	Inophyllum D
P. Luciani; B. Fibbi; B. Mazzanti; C. Deledda; L. Ballerini; …	Exendin-4	bone marrow-derived mesenchymal cells			192	Isocordato-oblongic acid
D. Pasquali; G. M. Pierantoni; A. Fusco; S. Staibano; et al.	Fenofibrate	Orbital fibroblasts from Graves’ ophthalmopathy			193	Isoimperatorin
J. J. Patel; O. R. Butters; T. R. Arnett	Fenofibrate	Primary rat osteoblasts/osteoclasts			194	Lansoprazole (LPZ)
F. V. Andrews; S. M. Kim; L. Edwards; J. J. Schlezinger	Fenthion	3T3-L1 cells, OP9 cells, Primary mouse bone marrow MSCs			195	latanoprost free acid (LAT-A)
F. V. Andrews; S. M. Kim; L. Edwards; J. J. Schlezinger	Fentin	3T3-L1 cells, OP9 cells, Primary mouse bone marrow MSCs			196	Lead (Pb)
E. W. Y. Tung; S. Ahmed; V. Peshdary; E. Atlas	Firemaster® 550 (FM550)	3T3-L1 preadipocytes			197	maleate
E. W. Y. Tung; V. Peshdary; R. Gagné; A. Rowan-Carroll; ...	Firemaster® 550 (FM550)	Human primary preadipocytes			198	Melatonin
C. Lorthongpanich; T. Charoenwongpaiboon; P. Septham; et al.	Fisetin	human mesenchymal stem cells (hMSCs)			199	Methotrexate (MTX)
M. Singh; J. Crosthwait; A. Sorisky; E. Atlas	Fluorine-9-bisphenol (BHPF)	3T3-L1 preadipocytes			200	methylamine
R. Mesnage; M. Biserni; D. Genkova; L. Wesolowski; M. N. Antoniou	flupyradifurone	3T3-L1 adipocytes			201	Mifepristone
H. Vaidya; R. K. Goyal; S. K. Cheema	gentianine	3T3-L1 adipocytes			202	mono-(2-ethylhexyl) tetrabromophthalate (METBP)
T. Matsubara; N. Takakura; M. Urata; Y. Muramatsu; M. Tsuboi; …	Geranylgeraniol (GGOH)	C3H10T1/2 fibroblasts, 3T3-L1 preadipocytes			203	Monobromobisphenol A (MoBBPA)
P. Mayer; B. Haas; J. Celner; H. Enzmann; A. Pfeifer	glibenclamide	Primary human adipocytes			204	Monobutyltin (MBT)
P. Mayer; B. Haas; J. Celner; H. Enzmann; A. Pfeifer	glimepiride	Primary human adipocytes			205	Monophenyltin (MPT)
J. J. Tomlinson; A. Boudreau; D. Wu; H. A. Salem; A. Carrigan; …	Glucocorticoids	Primary human preadipocytes			206	Morelloflavone
T. Fujita; S. Furukawa; K. Morita; T. Ishihara; M. Shiotani; …	Glucosamine	C2C12 myoblasts (mouse)			207	netoglitazone
J. Chen; X. Ma; Y. Yang; Z. Dai; Z. Wu; G. Wu	Glycine	3T3-L1 adipocytes			208	nitenpyram
M. L. Maia; S. Sousa; D. Pestana; A. Faria; D. Teixeira; …	Hexabromobenzene (HBB)	3T3-L1 preadipocytes			209	Nobiletin
H. Routti; R. Lille-Langoy; M. K. Berg; T. Fink; M. Harju; ...	Hexabromocyclododecane (HBCD)	Murine 3T3-L1 preadipocytes, polar bear adipose tissue–derived stem cells (pbASCs)			210	Oleic acid
L. Bastos Sales; J. H. Kamstra; P. H. Cenijn; L. S. van Rijt; …	Hexabromocyclododecane (HBCD)	3T3-L1 preadipocytes			211	Omidenepag (OMD)
M. L. Maia; S. Sousa; D. Pestana; A. Faria; D. Teixeira; …	Hexabromocyclododecane (HBCD)	3T3-L1 preadipocytes			212	Palmitoyl lactic acid (PLA)
X. Xie; C. Yu; Q. Ren; Q. Wen; C. Zhao; Y. Tang; Y. Du	Hexabromocyclododecane (HBCD)	3T3-L1 preadipocytes, HPA-V human preadipocytes			213	pantoprazole
L. Bastos Sales; J. H. Kamstra; P. H. Cenijn; L. S. van Rijt; …	Hexachlorobenzene (HCB)	3T3-L1 preadipocytes			214	Parabens, several musks and phthalate compounds
C. H. Li; X. M. Ren; L. H. Guo	Hexafluoropropylene oxide dimer acid (HFPO-DA)	mouse and human preadipocytes			215	Parecoxib
C. H. Li; X. M. Ren; L. H. Guo	Hexafluoropropylene oxide trimer acid (HFPO-TA)	mouse and human preadipocytes			216	pectolinarin
S. S. Choi; B. Y. Cha; K. Iida; M. Sato; Y. S. Lee; T. Teruya; …	Honokiol	3T3-L1 preadipocytes			217	Pentabromoethylbenzene (PBEB)
A. Schaffert; I. Karkossa; E. Ueberham; R. Schlichting; et al.	Hydroxylated metabolite of MPHP (Mono(2-propylheptyl) phthalate) (OH-MPHP)	Human preadipocytes and mature adipocytes			218	Pentabromotoluene (PBT)
J. Anter; J. M. Quesada-Gómez; G. Dorado; A. Casado-Díaz	Hydroxytyrosol (HT)	Human bone marrow mesenchymal stromal cells (MSCs)			219	Perfluorodecanoic acid (PFDA)
R. Mesnage; M. Biserni; D. Genkova; L. Wesolowski; M. N. Antoniou	imidacloprid	3T3-L1 adipocytes			220	Perfluorohexane sulfonic acid (PFHxS)
B. Entezari; H. Akbaba; H. Gurer-Orhan	Indomethacin	3T3-L1			221	Perfluorononanoic acid (PFNA)
M. Styner; B. Sen; Z. Xie; N. Case; J. Rubin	Indomethacin	C3H10T1/2 mesenchymal stem cells (MSCs)			222	Permethrin
M. Taher; A. Aminuddin; D. Susanti; N. I. Aminudin; S. On; …	Inophyllum D	3T3-L1 preadipocytes (adipogenesis)			223	phoxim
M. Taher; A. Aminuddin; D. Susanti; N. I. Aminudin; S. On; …	Isocordato-oblongic acid	3T3-L1 preadipocytes (adipogenesis)			224	Phytanic acid (PA)
T. Jiang; X. Shi; Z. Yan; X. I. N. Wang; S. Gun	Isoimperatorin	3T3-L1 preadipocytes			225	Polychlorinated Biphenyl 118 (PCB-118)
E. W. Y. Tung; S. Ahmed; V. Peshdary; E. Atlas	isopropylated triphenyl phosphate (IPTP)	3T3-L1 preadipocytes			226	polychlorinated biphenyl 138 (PCB-138)
E. W. Y. Tung; V. Peshdary; R. Gagné; A. Rowan-Carroll; ...	isopropylated triphenyl phosphate (IPTP)	Human primary preadipocytes			227	Poly-L-lactic acid (PLLA)
A. Benchamana; H. Mori; O. A. MacDougald; S. Soodvilai	Lansoprazole (LPZ)	3T3-L1 preadipocytes			228	Pyraclostrobin
Y. Yamamoto; T. Taniguchi; T. Inazumi; R. Iwamura; K. Yoneda; ...	latanoprost free acid (LAT-A)	3T3-L1 preadipocytes/adipocytes			229	Quizalofop-p-ethyl (QpE)
C. N. Martini; M. Gabrielli; G. Bonifacino; M. M. Codesido; M. C. Vila	Lead (Pb)	3T3-L1			230	Raloxifene
H. G. Park; E. J. Bak; G. H. Woo; J. M. Kim; Z. Quan; ...	Licochalcone E (Lico E)	3T3-L1 preadipocytes, C3H10T1/2 stem cells			231	Resveratrol
V. G. J. Guillaume; L. S. Lanckohr; E. F. Lippold; J. P. Beier; T. Ruhl	lidocaine	Human adipose stem cells (ASCs)			232	Rutin
H. Liu; Y. L. Zhan; G. J. Luo; L. L. Zou; Y. Li; ...	Liraglutide	Human adipose-derived stem cells (hADSCs)			233	sakuranetin
Y. Li; J. Du; E. Zhu; J. Zhang; J. Han; ...	Liraglutide	3T3-L1 preadipocytes/adipocytes			234	Selenium (Se)
F. A. Milton; M. G. Lacerda; S. B. P. Sinoti; P. G. Mesquita; ...	maleate	3T3-L1 preadipocytes			235	Sildenafil
J. Díaz-Delfín; P. Domingo; M. Giralt; F. Villarroya	Maraviroc (MVC)	Human adipocytes in culture (human preadipocytes)			236	Sinensetin
J. H. Sung; H. S. An; J. H. Jeong; S. Shin; S. Y. Song	Megestrol acetate (MA)	Adipose-derived stem cells (ASCs)			237	Sodium dodecyl benzenesulfonate (SDBS)
H. Kato; G. Tanaka; S. Masuda; J. Ogasawara; T. Sakurai; ...	Melatonin	3T3-L1 cells			238	Sodium dodecyl sulfate (SDS)
A. Bajetto; A. Pattarozzi; R. Sirito; F. Barbieri; T. Florio	Metformin	Human umbilical cord–mesenchymal stem cells (UC-MSC)			239	Sodium Pyruvate (SP)
D. Chen; Y. Wang; K. Wu; X. Wang	Metformin	3T3-L1			240	Span 80
J. J. Patel; O. R. Butters; T. R. Arnett	Metformin	Primary rat osteoblasts/osteoclasts			241	stearic acid
C. Marques; D. Teixeira; A. Cunha; M. Meireles; et al.	Methotrexate (MTX)	3T3-L1			242	Suksdorfin
C. Subra; E. Fontana; V. Visentin; X. Testar; C. Carpéné	methylamine	3T3-L1			243	Suramin
P. Hu; H. Overby; E. Heal; S. Wang; J. Chen; C. L. Shen; L. Zhao	Methylparaben	C3H10T1/2 multipotent mesenchymal stem cells			244	Swertiamarin
P. Hu; X. Chen; R. J. Whitener; E. T. Boder; J. O. Jones; A. Porollo; …	Methylparaben	3T3-L1 preadipocytes, human adipose–derived stromal cells			245	Tenofovir alafenamide (TAF)
S. E. Elmore; G. Cano-Sancho; M. A. La Merrill	Methylparaben	3T3-L1 adipocytes			246	tenofovir disoproxil fumarate (TDF)
T. Hashimoto; K. Hirano	Mifepristone	3T3-L1 preadipocytes			247	terbufos
A. Schaffert; I. Karkossa; E. Ueberham; R. Schlichting; et al.	Mono (2-isononyl) phthalate (MHINP)	Human preadipocytes and mature adipocytes			248	Tetra Methyl Bisphenol F (TMBPF)
C. Hao; X. Cheng; H. Xia; X. Ma	Mono-(2-ethylhexyl) phthalate (MEHP)	3T3-L1, in vivo mouse model			249	Tetrabromobisphenol A bis(2,3-dibromopropyl ether) (TBBPA-BDBPE)
C. Y. Chiu; S. C. Sun; C. K. Chiang; C. C. Wang; et al.	Mono-(2-ethylhexyl) phthalate (MEHP)	BMSCs			250	Tetrabromobisphenol A bis(allyl ether) (TBBPA-BAE)
J. Watt; J. J. Schlezinger	Mono-(2-ethylhexyl) phthalate (MEHP)	Bone marrow mesenchymal stromal cells (primary mouse)			251	Tetrabromobisphenol A mono(2,3-dibromopropyl ether) (TBBPA-MDBPE)
S. Ellero-Simatos; S. P. Claus; C. Benelli; C. Forest; F. Letourneur; …	Mono-(2-ethylhexyl) phthalate (MEHP)	Primary human subcutaneous adipocytes (in vitro)			252	Tetrabromobisphenol A mono(allyl ether) (TBBPA-MAE)
J. Watt; J. J. Schlezinger	mono-(2-ethylhexyl) tetrabromophthalate (METBP)	Bone marrow mesenchymal stromal cells (primary mouse)			253	tetrabromobisphenol S (TBBPS)
E. Akiyama; H. Kakutani; T. Nakao; Y. Motomura; Y. Takano; ...	Monobromobisphenol A (MoBBPA)	3T3-L1 cells			254	Tetrabutyltin (TeBT)
E. Ticiani; Y. Pu; M. White; V. Adomshick; A. Veiga-Lopez	Monobutyltin (MBT)	3T3-L1 preadipocytes			255	thiacloprid
A. Schaffert; I. Karkossa; E. Ueberham; R. Schlichting; et al.	Monoisononyl cyclohexane-1,2-dicarboxylate (MINCH)	Human preadipocytes and mature adipocytes			256	thiamethoxam
E. Ticiani; Y. Pu; M. White; V. Adomshick; A. Veiga-Lopez	Monophenyltin (MPT)	3T3-L1 preadipocytes			257	Tin chloride (SnCl4)
M. Taher; A. Aminuddin; D. Susanti; N. I. Aminudin; S. On; …	Morelloflavone	3T3-L1 preadipocytes (adipogenesis)			258	tolclofos-methyl
A. Sawamoto; K. Doi; Y. Amakura; M. Nakanishi; et al.	N-caffeoyltryptophan (CTP)	3T3-L1 and primary preadipocytes			259	Topiramate
M. van de Vyver; E. Andrag; I. L. Cockburn; W. F. Ferris	netoglitazone	MSCs from subcutaneous (SC) and visceral (PV) rat adipose tissue			260	Tribromobisphenol A (TriBBPA)
J. Heikkinen; S. Palosaari; P. Lehenkari	Nicotine	Human bone marrow–derived mesenchymal stromal cells (MSCs)			261	Trimethylcyclohexane-1,2-dicarboxylate (TMCP)
R. Mesnage; M. Biserni; D. Genkova; L. Wesolowski; M. N. Antoniou	nitenpyram	3T3-L1 adipocytes			262	Tris(2-ethylhexyl)trimellitate (TOTM)
T. Saito; D. Abe; K. Sekiya	Nobiletin	3T3-L1 preadipocytes/adipocytes			263	Troglitazone (TZD)
I. Nakajima; S. Muroya; K. Chikuni	Octanoate	PSPA (porcine subcutaneous preadipocyte) line; also 3T3-L1 referenced			264	Tyramine
P. Reckziegel; N. Petrovic; B. Cannon; J. Nedergaard	Octanoate	Primary brown and white adipocytes (mouse)			265	Umbelliferone (UMB)
L. H. Yang; T. M. Chen; S. T. Yu; Y. H. Chen	Olanzapine (OLA)	3T3-L1 preadipocytes			266	WY-14,643
M. Vranic; F. Ahmed; S. Hetty; A. Sarsenbayeva; V. Ferreira; …	Olanzapine (OLA)	Human adipocytes (differentiated from adipose stem/progenitor cells)			267	Zafirlukast
S. Li; Y. Fu; W. Wang; J. Qiu; Y. Huang; X. Li; K. Yang; …	Olanzapine (OLA)	3T3-L1 preadipocytes; in vivo mouse models			268	α-naphthoflavone
S. Nimura; T. Yamaguchi; K. Ueda; K. Kadokura; T. Aiuchi; …	Olanzapine (OLA)	Human mesenchymal stem cells (hMSCs) → adipocytes			269	γ-secretase inhibitors (e.g., RO4929097, PF-03084014, LY3039478, BMS-906024)
T. Matsuo; Y. Omori; T. Tomita; Y. Sadzuka	Olanzapine (OLA)	3T3-L1 adipocytes			270	Betaine
M. Malodobra-Mazur; A. Cierzniak; T. Dobosz	Oleic acid	3T3-L1 preadipocytes			271	Glucosamine
Y. Yamamoto; T. Taniguchi; T. Inazumi; R. Iwamura; K. Yoneda; ...	Omidenepag (OMD)	3T3-L1 preadipocytes/adipocytes
G. Howell; L. Mangum	Oxychlordane	NIH3T3-L1 adipocytes
H. Routti; R. Lille-Langoy; M. K. Berg; T. Fink; M. Harju; ...	Oxychlordane	3T3-L1 preadipocytes, polar bear adipose tissue–derived stem cells (pbASCs)
E. Y. Park; C. E. Yeum; G. Seo; J. Y. Lee; S. B. Lee; G. T. Chae	Palmitate	Mouse bone marrow–derived mesenchymal stem cells (MSCs)
G. Petrighi Polidori; M. A. Lomax; K. Docherty	Palmitate	Mouse embryonic stem cells (mESCs)
M. Malodobra-Mazur; A. Cierzniak; T. Dobosz	Palmitate	3T3-L1 preadipocytes
Y. Unno; H. Yamamoto; S. Takatsuki; Y. Sato; T. Kuranaga; ...	Palmitoyl lactic acid (PLA)	3T3-L1 preadipocytes/adipocytes
B. Entezari; H. Akbaba; H. Gurer-Orhan	pantoprazole	3T3-L1
A. Pereira-Fernandes; H. Demaegdt; K. Vandermeiren; T. L. M. Hectors; et al.	Parabens, several musks and phthalate compounds	3T3-L1
B. Xiao; D. D. Li; Y. Wang; E. L. Kim; et al.	Parecoxib	3T3-L1
Z. Liao; Z. Wu; M. Wu	pectolinarin	3T3-L1 preadipocytes/adipocytes
M. Xu; W. Wang; J. Feng; Z. Ruan; Y. Le; Y. Liu; …	Pentabromoethylbenzene (PBEB)	3T3-L1 preadipocytes
M. L. Maia; S. Sousa; D. Pestana; A. Faria; D. Teixeira; …	Pentabromotoluene (PBT)	3T3-L1 preadipocytes
T. Wang; H. Xu; Y. Guo; Z. Li; H. Ye; ...	Perfluorodecanoic acid (PFDA)	3T3-L1 preadipocytes
A. M. Watkins; C. R. Wood; M. T. Lin; B. D. Abbott	Perfluorohexane sulfonic acid (PFHxS)	3T3-L1
A. M. Watkins; C. R. Wood; M. T. Lin; B. D. Abbott	Perfluorononanoic acid (PFNA)	3T3-L1
A. M. Watkins; C. R. Wood; M. T. Lin; B. D. Abbott	Perfluorooctane sulfonate (PFOS)	3T3-L1
C. H. Li; X. M. Ren; T. Ruan; L. Y. Cao; et al.	Perfluorooctane sulfonate (PFOS)	3T3-L1
H. Qin; Y. Lang; Y. Wang; W. Cui; Y. Niu; ...	Perfluorooctane sulfonate (PFOS)	Human mesenchymal stem cells (hMSCs)
J. Xu; P. Shimpi; L. Armstrong; D. Salter; A. L. Slitt	Perfluorooctane sulfonate (PFOS)	3T3-L1 preadipocytes; human visceral preadipocytes; in vivo (mouse)
L. Bastos Sales; J. H. Kamstra; P. H. Cenijn; L. S. van Rijt; …	Perfluorooctane sulfonate (PFOS)	3T3-L1 preadipocytes
W. Liu; H. Qin; Y. Pan; F. Luo; Z. Zhang	Perfluorooctane sulfonate (PFOS)	Human bone marrow–derived mesenchymal stem cells (hBMSCs)
Y. Gao; X. Guo; S. Wang; F. Chen; X. Ren; H. Xiao; L. Wang	Perfluorooctane sulfonate (PFOS)	Human mesenchymal stem cells (hMSCs)
A. M. Watkins; C. R. Wood; M. T. Lin; B. D. Abbott	Perfluorooctanoic acid (PFOA)	3T3-L1
C. H. Li; X. M. Ren; L. H. Guo	Perfluorooctanoic acid (PFOA)	mouse and human preadipocytes
L. Bastos Sales; J. H. Kamstra; P. H. Cenijn; L. S. van Rijt; …	Perfluorooctanoic acid (PFOA)	3T3-L1 preadipocytes
P. Reckziegel; N. Petrovic; B. Cannon; J. Nedergaard	Perfluorooctanoic acid (PFOA)	Primary brown and white adipocytes (mouse)
J. Kim; Y. Park; K. S. Yoon; J. M. Clark; Y. Park	Permethrin	3T3-L1 adipocytes
A. Takeno; I. Kanazawa; M. Notsu; K. I. Tanaka; T. Sugimoto	Phloretin	ST2 (mouse marrow stromal cells)
G. Shu; N. S. Lu; X. T. Zhu; Y. Xu; M. Q. Du; Q. P. Xie; ...	Phloretin	Porcine primary adipocytes
J. T. Kim; H. J. Lee; H. S. Lee	phoxim	3T3-L1 adipocytes
H. Wang; X. Mao; M. Du	Phytanic acid (PA)	3T3-L1 preadipocytes, C3H10T1/2 progenitor cells
C. Qin; Q. Wan; L. Xi; M. Wei; Q. Du	Pioglitazone	3T3-L1
F. V. Andrews; S. M. Kim; L. Edwards; J. J. Schlezinger	Pioglitazone	3T3-L1 cells, OP9 cells, Primary mouse bone marrow MSCs
G. R. Beck; N. B. Khazai; G. F. Bouloux; C. E. Camalier; ...	Pioglitazone	Primary human bone marrow stromal cells (hBMSCs) from nondiabetic and T2D patients
M. van de Vyver; E. Andrag; I. L. Cockburn; W. F. Ferris	Pioglitazone	MSCs from subcutaneous (SC) and visceral (PV) rat adipose tissue
H. Routti; R. Lille-Langoy; M. K. Berg; T. Fink; M. Harju; ...	Polybrominated Diphenyl Ethers (PBDEs)	Murine 3T3-L1 preadipocytes, polar bear adipose tissue–derived stem cells (pbASCs)
H. Y. Kim; W. Y. Kwon; Y. A. Kim; Y. J. Oh; S. H. Yoo; ...	Polychlorinated Biphenyl 118 (PCB-118)	3T3-L1 adipocytes
Z. El Amine; J. F. Mauger; P. Imbeault	Polychlorinated Biphenyl 126 (PCB-126)	Human subcutaneous preadipocytes
H. Y. Kim; W. Y. Kwon; Y. A. Kim; Y. J. Oh; S. H. Yoo; ...	polychlorinated biphenyl 138 (PCB-138)	3T3-L1 adipocytes
H. Routti; R. Lille-Langoy; M. K. Berg; T. Fink; M. Harju; ...	Polychlorinated Biphenyl 153 (PCB-153)	3T3-L1 preadipocytes, polar bear adipose tissue–derived stem cells (pbASCs)
L. Bastos Sales; J. H. Kamstra; P. H. Cenijn; L. S. van Rijt; …	Polychlorinated Biphenyl 153 (PCB-153)	3T3-L1 preadipocytes
N. A. Chapados; C. Casimiro; M. A. Robidoux; F. Haman; M. Batal; …	Polychlorinated Biphenyl 153 (PCB-153)	Human preadipocytes
H. Routti; R. Lille-Langoy; M. K. Berg; T. Fink; M. Harju; ...	Polychlorinated Biphenyl 170 (PCB-170)	3T3-L1 preadipocytes, polar bear adipose tissue–derived stem cells (pbASCs)
N. A. Chapados; C. Casimiro; M. A. Robidoux; F. Haman; M. Batal; …	Polychlorinated Biphenyl 77 (PCB-77)	Human preadipocytes
V. Arsenescu; R. I. Arsenescu; V. King; H. Swanson; L. A. Cassis	Polychlorinated Biphenyl 77 (PCB-77)	3T3-L1 adipocytes
C. Yu; Q. Wen; Q. Ren; Y. Du; X. Xie	Polychlorinated Biphenyl congener 180 (PCB-180)	3T3-L1, human preadipocytes-visceral (HPA-v)
H. W. Kim; Y. A. Jung; J. M. Yun; Y. Kim; S. A. Kim; ...	Poly-L-lactic acid (PLLA)	3T3-L1 adipocytes
F. V. Andrews; S. M. Kim; L. Edwards; J. J. Schlezinger	Prallethrin	3T3-L1 cells, OP9 cells, Primary mouse bone marrow MSCs
V. G. J. Guillaume; L. S. Lanckohr; E. F. Lippold; J. P. Beier; T. Ruhl	prilocaine	Human adipose stem cells (ASCs)
P. Hu; X. Chen; R. J. Whitener; E. T. Boder; J. O. Jones; A. Porollo; …	Propylparaben	3T3-L1 preadipocytes, human adipose–derived stromal cells
S. E. Elmore; G. Cano-Sancho; M. A. La Merrill	Propylparaben	3T3-L1 adipocytes
A. L. Luz; C. D. Kassotis; H. M. Stapleton; J. N. Meyer	Pyraclostrobin	3T3-L1
F. V. Andrews; S. M. Kim; L. Edwards; J. J. Schlezinger	Pyrimethanil	3T3-L1 cells, OP9 cells, Primary mouse bone marrow MSCs
A. Casado-Díaz; J. Anter; G. Dorado; J. M. Quesada-Gómez	Quercetin	Human mesenchymal stem cells (hMSC)
C. Lorthongpanich; T. Charoenwongpaiboon; P. Septham; et al.	Quercetin	human mesenchymal stem cells (hMSCs)
F. V. Andrews; S. M. Kim; L. Edwards; J. J. Schlezinger	Quinoxyfen	3T3-L1 cells, OP9 cells, Primary mouse bone marrow MSCs
M. Biserni; R. Mesnage; R. Ferro; E. Wozniak; T. Xenakis; …	Quizalofop-p-ethyl (QpE)	3T3-L1 adipocytes
Y. Murase; J. Kobayashi; A. Nohara; A. Asano; N. Yamaaki; ...	Raloxifene	3T3-L1 preadipocytes/adipocytes
A. Perna; M. A. Carleo; S. Mascolo; A. Guida; et al.	Raltegravir	3T3-L1
J. Gorwood; C. Bourgeois; V. Pourcher; G. Pourcher; F. Charlotte; …	Raltegravir	human adipose stem cells (ASCs)
P. Domingo; T. Quesada-López; J. Villarroya; M. Cairó; M. D. M. Gutierrez; …	Raltegravir	Human SGBS adipose cells (preadipocytes/adipocytes)
R. Moure; P. Domingo; J. M. Gallego-Escuredo; J. Villarroya; M. D. M. Gutierrez; …	Raltegravir	Human SGBS adipocytes
P. Hu; L. Zhao; J. Chen	Resveratrol	3T3-L1 adipocytes
D. Wang; A. Haile; L. C. Jones	Rosiglitazone	D1 cells (multipotential line from mouse bone marrow)
G. R. Beck; N. B. Khazai; G. F. Bouloux; C. E. Camalier; ...	Rosiglitazone	Primary human bone marrow stromal cells (hBMSCs) from nondiabetic and T2D patients
J. J. Patel; O. R. Butters; T. R. Arnett	Rosiglitazone	Primary rat osteoblasts/osteoclasts
M. van de Vyver; E. Andrag; I. L. Cockburn; W. F. Ferris	Rosiglitazone	MSCs from subcutaneous (SC) and visceral (PV) rat adipose tissue
S. Benvenuti; I. Cellai; P. Luciani; C. Deledda; S. Baglioni; …	Rosiglitazone	Human bone marrow–derived mesenchymal stem cells (hMSCs)
J. Naowaboot; C. H. Chung; R. Choi	Rutin	3T3-L1 preadipocytes
L. B. Zhang; J. Ji; C. Lei; H. Y. Wang; Q. S. Zhao; A. J. Hou	sakuranetin	3T3-L1 preadipocytes
X. Wang; H. Wu; Z. Long; Q. Sun; J. Liu; ...	Selenium (Se)	bone marrow stromal stem cells (isolated)
D. Bozdag; J. van Voorthuizen; N. Korpel; S. Lentz; et al.	Sertraline	Human mesenchymal stem cells (2D and 3D culture models)
X. Zhang; J. Ji; G. Yan; J. Wu; X. Sun; ...	Sildenafil	3T3-L1 preadipocytes/adipocytes
S. I. Kang; H. S. Shin; S. J. Kim	Sinensetin	3T3-L1 adipocytes
K. Lida; T. Yonezawa; S. S. Choi; K. Nagai; J. T. Woo	Sodium dodecyl benzenesulfonate (SDBS)	3T3-L1 preadipocytes
K. Lida; T. Yonezawa; S. S. Choi; K. Nagai; J. T. Woo	Sodium dodecyl sulfate (SDS)	3T3-L1 preadipocytes
H. Qin; Y. Lang; Y. Wang; W. Cui; Y. Niu; ...	Sodium p-perfluorous nonenoxybenzenesulfonate (OBS)	Human mesenchymal stem cells (hMSCs)
J. S. Hwang; S. Y. Kim; E. H. Jung; M. Y. Kwon; K. H. Kim; …	Sodium Pyruvate (SP)	3T3-L1 preadipocytes
R. R. Bowers; A. M. Temkin; L. J. Guillette; J. E. Baatz; D. D. Spyropoulos	Span 80	3T3-L1 preadipocytes
M. Malodobra-Mazur; A. Cierzniak; T. Dobosz	stearic acid	3T3-L1 preadipocytes
M. Iwase; T. Yamamoto; K. Nishimura; H. Takahashi; S. Mohri; …	Suksdorfin	3T3-L1 preadipocytes
H. Li; Y. Dong; C. Han; L. Xia; Y. Zhang; ...	Suramin	Primary white adipocytes (rats)
H. Vaidya; R. K. Goyal; S. K. Cheema	Swertiamarin	3T3-L1 adipocytes
F. V. Andrews; S. M. Kim; L. Edwards; J. J. Schlezinger	Tebuconazole	3T3-L1 cells, OP9 cells, Primary mouse bone marrow MSCs
A. Perna; M. A. Carleo; S. Mascolo; A. Guida; et al.	Tenofovir alafenamide (TAF)	3T3-L1
A. Perna; M. A. Carleo; S. Mascolo; A. Guida; et al.	tenofovir disoproxil fumarate (TDF)	3T3-L1
J. T. Kim; H. J. Lee; H. S. Lee	terbufos	3T3-L1 adipocytes
M. Singh; J. Crosthwait; A. Sorisky; E. Atlas	Tetra Methyl Bisphenol F (TMBPF)	3T3-L1 preadipocytes
C. F. Woeller; E. Flores; S. J. Pollock; R. P. Phipps	Tetrabromobisphenol A (TBBPA)	Human and mouse fibroblasts (Thy1-expressing cells)
E. Akiyama; H. Kakutani; T. Nakao; Y. Motomura; Y. Takano; ...	Tetrabromobisphenol A (TBBPA)	3T3-L1 cells
F. V. Andrews; S. M. Kim; L. Edwards; J. J. Schlezinger	Tetrabromobisphenol A (TBBPA)	3T3-L1 cells, OP9 cells, Primary mouse bone marrow MSCs
H. Routti; R. Lille-Langoy; M. K. Berg; T. Fink; M. Harju; ...	Tetrabromobisphenol A (TBBPA)	3T3-L1 preadipocytes, polar bear adipose tissue–derived stem cells (pbASCs)
J. Watt; J. J. Schlezinger	Tetrabromobisphenol A (TBBPA)	Bone marrow mesenchymal stromal cells (primary mouse)
Q. S. Liu; Z. Sun; X. Ren; Z. Ren; A. Liu; J. Zhang; Q. Zhou; G. Jiang	Tetrabromobisphenol A (TBBPA)	3T3-L1 preadipocytes
V. A. Chappell; A. Janesick; B. Blumberg; S. E. Fenton	Tetrabromobisphenol A (TBBPA)	3T3-L1 preadipocytes
Y. J. Yu; J. L. Tian; T. Zheng; H. X. Kuang; Z. R. Li; ...	Tetrabromobisphenol A (TBBPA)	3T3-L1 cells (at multiple differentiation stages)
Q. S. Liu; Z. Sun; X. Ren; Z. Ren; A. Liu; J. Zhang; Q. Zhou; G. Jiang	Tetrabromobisphenol A bis(2,3-dibromopropyl ether) (TBBPA-BDBPE)	3T3-L1 preadipocytes
Z. Li; Q. S. Liu; Y. Gao; X. Wang; Z. Sun; Q. Zhou; G. Jiang	Tetrabromobisphenol A bis(2-hydroxyethyl ether) (TBBPA-BHEE)	3T3-L1 preadipocytes; C3H10T1/2 MSCs
Q. S. Liu; Z. Sun; X. Ren; Z. Ren; A. Liu; J. Zhang; Q. Zhou; G. Jiang	Tetrabromobisphenol A bis(allyl ether) (TBBPA-BAE)	3T3-L1 preadipocytes
Z. Li; Q. S. Liu; Y. Gao; X. Wang; Z. Sun; Q. Zhou; G. Jiang	Tetrabromobisphenol A bis(glycidyl ether) (TBBPA-BGE)	3T3-L1 preadipocytes; C3H10T1/2 MSCs
Q. S. Liu; Z. Sun; X. Ren; Z. Ren; A. Liu; J. Zhang; Q. Zhou; G. Jiang	Tetrabromobisphenol A mono(2,3-dibromopropyl ether) (TBBPA-MDBPE)	3T3-L1 preadipocytes
Z. Li; Q. S. Liu; Y. Gao; X. Wang; Z. Sun; Q. Zhou; G. Jiang	Tetrabromobisphenol A mono(2-hydroxyethyl ether) (TBBPA-MHEE)	3T3-L1 preadipocytes; C3H10T1/2 MSCs
Q. S. Liu; Z. Sun; X. Ren; Z. Ren; A. Liu; J. Zhang; Q. Zhou; G. Jiang	Tetrabromobisphenol A mono(allyl ether) (TBBPA-MAE)	3T3-L1 preadipocytes
Z. Li; Q. S. Liu; Y. Gao; X. Wang; Z. Sun; Q. Zhou; G. Jiang	Tetrabromobisphenol A mono(glycidyl ether) (TBBPA-MGE)	3T3-L1 preadipocytes; C3H10T1/2 MSCs
Y. J. Yu; J. L. Tian; T. Zheng; H. X. Kuang; Z. R. Li; ...	tetrabromobisphenol S (TBBPS)	3T3-L1 cells
E. Ticiani; Y. Pu; M. White; V. Adomshick; A. Veiga-Lopez	Tetrabutyltin (TeBT)	3T3-L1 preadipocytes
T. Fellous; F. De Maio; H. Kalkan; B. Carannante; S. Boccella; …	tetrahydrocannabivarin (THCV)	Bone marrow–derived MSCs (BM-MSCs)
I. C. Cohen; E. R. Cohenour; K. G. Harnett; S. M. Schuh	Tetramethyl bisphenol F (TMBPF)	Human female adipose-derived stem cells (hASCs)
R. Mesnage; M. Biserni; D. Genkova; L. Wesolowski; M. N. Antoniou	thiacloprid	3T3-L1 adipocytes
R. Mesnage; M. Biserni; D. Genkova; L. Wesolowski; M. N. Antoniou	thiamethoxam	3T3-L1 adipocytes
E. Ticiani; Y. Pu; M. White; V. Adomshick; A. Veiga-Lopez	Tin chloride (SnCl4)	3T3-L1 preadipocytes
J. T. Kim; H. J. Lee; H. S. Lee	tolclofos-methyl	3T3-L1 adipocytes
A. Sümer; E. E. Keha; A. Menteşe; A. Alver	Topiramate	3T3-L1
E. Akiyama; H. Kakutani; T. Nakao; Y. Motomura; Y. Takano; ...	Tribromobisphenol A (TriBBPA)	3T3-L1 cells
E. Lutfi; N. Riera-Heredia; M. Córdoba; C. Porte; J. Gutiérrez; ...	Tributyltin (TBT)	Primary cultured adipocytes from rainbow trout (Onchorynchus mykiss)
E. Ticiani; Y. Pu; M. White; V. Adomshick; A. Veiga-Lopez	Tributyltin (TBT)	3T3-L1 preadipocytes
F. Grün; H. Watanabe; Z. Zamanian; L. Maeda; K. Arima; ...	Tributyltin (TBT)	3T3-L1 cells
H. Inadera; A. Shimomura	Tributyltin (TBT)	3T3-L1 preadipocytes
J. Watt; J. J. Schlezinger	Tributyltin (TBT)	Bone marrow mesenchymal stromal cells (primary mouse)
L. Bastos Sales; J. H. Kamstra; P. H. Cenijn; L. S. van Rijt; …	Tributyltin (TBT)	3T3-L1 preadipocytes
L. Llobet; J. M. Toivonen; J. Montoya; E. Ruiz-Pesini; E. López-Gallardo	Tributyltin (TBT)	Human adipose–derived stem cells (hASCs)
M. Carfi; C. Croera; D. Ferrario; V. Campi; G. Bowe; R. Pieters; …	Tributyltin (TBT)	Human bone marrow long-term culture
R. Biemann; A. Navarrete Santos; A. Navarrete Santos; D. Riemann; M. Blüher; …	Tributyltin (TBT)	C3H/10T1/2 mesenchymal stem cells (MSC)
R. Biemann; B. Fischer; M. Blüher; A. Navarrete Santos	Tributyltin (TBT)	C3H/10T1/2 mesenchymal stem cells (mouse)
S. C. Yanik; A. H. Baker; K. K. Mann; J. J. Schlezinger	Tributyltin (TBT)	Bone marrow multipotent mesenchymal stromal cells (BMS2 from C57Bl/6)
X. Li; J. Ycaza; B. Blumberg	Tributyltin (TBT)	3T3-L1 preadipocytes
V. Pomatto; E. Cottone; P. Cocci; M. Mozzicafreddo; G. Mosconi; ...	Trimethylcyclohexane-1,2-dicarboxylate (TMCP)	3T3-L1 preadipocytes/adipocytes
E. W. Y. Tung; S. Ahmed; V. Peshdary; E. Atlas	Triphenyl phosphate (TPP)	3T3-L1 preadipocytes
E. W. Y. Tung; V. Peshdary; R. Gagné; A. Rowan-Carroll; ...	Triphenyl phosphate (TPP)	Human primary preadipocytes
G. Cano-Sancho; A. Smith; M. A. La Merrill	Triphenyl phosphate (TPP)	3T3-L1 preadipocytes
L. Sun; X. Liu; J. Du; H. Yang; Y. Lin; D. Yu; …	Triphenyl phosphate (TPP)	3T3-L1 preadipocytes
P. Tachachartvanich; X. Rusit; J. Tong; C. Mann; M. A. La Merrill	Triphenyl phosphate (TPP)	Mouse (3T3-L1) and human preadipocytes
Q. Liu; X. Lu; G. Liao; F. Yan; M. Wu; Z. Bai; H. Tang; X. Liu	Triphenyl phosphate (TPP)	3T3-L1 preadipocytes
E. Lutfi; N. Riera-Heredia; M. Córdoba; C. Porte; J. Gutiérrez; ...	Triphenyltin (TPT)	Primary cultured adipocytes from rainbow trout (Onchorynchus mykiss)
E. Ticiani; Y. Pu; M. White; V. Adomshick; A. Veiga-Lopez	Triphenyltin (TPT)	3T3-L1 preadipocytes
J. Watt; J. J. Schlezinger	Triphenyltin (TPT)	Bone marrow mesenchymal stromal cells (primary mouse)
S. C. Yanik; A. H. Baker; K. K. Mann; J. J. Schlezinger	Triphenyltin (TPT)	Bone marrow multipotent mesenchymal stromal cells (BMS2 from C57Bl/6)
S. I. Choi; H. Y. Kwon; X. Han; X. Men; Y. E. Choi; …	Tris(2-ethylhexyl)trimellitate (TOTM)	3T3-L1 preadipocytes
C. Kausch; J. Krützfeldt; A. Witke; A. Rettig; et al.	Troglitazone (TGZ)	Cultured human skeletal muscle cells
J. J. Patel; O. R. Butters; T. R. Arnett	Troglitazone (TGZ)	Primary rat osteoblasts/osteoclasts
Y. D. Tchoukalova; D. B. Hausman; R. G. Dean; G. J. Hausman	Troglitazone (TZD)	Primary porcine stromal-vascular (preadipocyte) cultures
C. Subra; E. Fontana; V. Visentin; X. Testar; C. Carpéné	Tyramine	3T3-L1
J. Naowaboot; C. H. Chung; R. Choi; P. Pannangpetch	Umbelliferone (UMB)	3T3-L1 preadipocytes
A. M. Watkins; C. R. Wood; M. T. Lin; B. D. Abbott	WY-14,643	3T3-L1
Z. Xie; Q. Xu; L. Sun; R. Li; J. Shi; Q. Yang; ...	Y-27632 (ROCK inhibitor)	Human dental pulp stem cells (hDPSCs)
T. Göbel; O. Diehl; J. Heering; D. Merk; C. Angioni; …	Zafirlukast	3T3-L1 adipocytes
C. C. Chen; L. W. Hsu; T. Nakano; K. T. Huang; et al.	zinc histidine dithiooctanamide (DHL-HisZn)	Adipose-derived stem cells (ASCs)
M. L. Wang; S. H. Lin; Y. Y. Hou; Y. H. Chen	α-naphthoflavone	3T3-L1 adipocytes
D. Huang; J. Qiu; S. Kuang; M. Deng	γ-secretase inhibitors (e.g., RO4929097, PF-03084014, LY3039478, BMS-906024)	3T3-L1

## Sheet: Ranking
Supplementary material 2.2: Ranking
	Top 50 chemicals	in vivo						in vitro
	Compounds	Epidemiology	In Vivo	Human score	Animal score	in vivo score	in vivo ranking	human primary	other human	3T3-L1	animal primary	other animal	in vitro score	In vitro Ranking	Ranking
1	Bisphenol A (BPA)	Strong positive effect	Strong positive effect	2	2	4	1	9		11	6	1	35	1	2
2	Bisphenol S (BPS)	Limited positive effect (cross-sectional obesity link)	Strong positive effect	1	2	3	5	3		4			10	5	10
3	Olanzapine	Strong positive effect	Strong positive effect	2	2	4	1	2		2			6	12	13
4	Pioglitazone	Strong positive effect	Strong positive effect	2	2	4	1	1		2	2		6	12	13
5	Bisphenol F (BPF)	Limited positive effect	Strong positive effect	1	2	3	5	2		4			8	8	13
6	2,2,4,4-Tetrabromodiphenyl ether (BDE-47)	Limited positive effect	Strong positive effect	1	2	3	5			6			6	12	17
7	Perfluorooctanoic acid (PFOA)	Limited positive effect	Strong positive effect	1	2	3	5	1		2	2		6	12	17
8	Rosiglitazone	Strong positive effect	Strong positive effect	2	2	4	1	2			1	2	5	20	21
9	Tributyltin (TBT)	No evidence	Strong positive effect	0	2	2	18	2		5	5		14	2	20
10	Dichlorodiphenyldichloroethylene (DDE)	Limited positive effect	Limited positive effect	1	1	2	18	3		3	1		10	5	23
11	Bis(2-ethylhexyl) phthalate (DEHP)	Limited positive effect	Strong positive effect	1	2	3	5	2			1		5	20	25
12	Triphenyl phosphate (TPP)	No evidence	Strong positive effect	0	2	2	18	2		5			9	7	25
13	Bisphenol AF (BPAF)	none	Strong positive effect	N.S.	2	2	18	3		1			7	9	27
14	Hexabromocyclododecane (HBCD)	none	Strong positive effect	N.S.	2	2	18	1		4	1		7	9	27
15	Dibutyltin (DBT)	none	Strong positive effect	N.S.	2	2	18	1		2	2		6	12	30
16	Dolutegravir	Strong positive effect	none	2	N.S.	2	18	2		1	1		6	12	30
17	Di(2-propylheptyl) phthalate (DPHP)	Limited positive effect	Strong positive effect	1	2	3	5	1		2			4	27	32
18	Butyl benzyl phthalate (BBP)	none	Strong positive effect	N.S.	2	2	18	1		2	1		5	20	38
19	Diisononyl phthalate (DINP)	Limited positive effect	Limited positive effect	1	1	2	18	1		3			5	20	38
20	Methylparaben	Limited positive effect	Limited positive effect	1	1	2	18	1		2	1		5	20	38
21	Polychlorinated Biphenyl 153 (PCB-153)	Limited positive effect	Limited positive effect	1	1	2	18	1		2	1	1	5	20	38
22	Clozapine	Strong positive effect	Limited positive effect	2	1	3	5	1		1			3	36	41
23	Tetrabromobisphenol A (TBBPA)	none	Limited positive effect	N.S.	1	1	46		1	6	3	1	10.5	4	50
24	4-Nonylphenol	none	Strong positive effect	N.S.	2	2	18			2	1		3	36	54
25	Ethanol	Limited positive effect	Limited positive effect	1	1	2	18	1			1		3	36	54
26	Ethylparaben	Limited positive effect	Limited positive effect	1	1	2	18	1		1			3	36	54
27	Polychlorinated Biphenyl 77 (PCB-77)	none	Strong positive effect	N.S.	2	2	18	1		1			3	36	54
28	Raltegravir	Limited positive effect	none	1	N.S.	1	46	3		1			7	9	55
29	Dechlorane Plus	none	Limited positive effect	N.S.	1	1	46	2		2			6	12	58
30	Mono-(2-ethylhexyl) phthalate (MEHP)	none	Limited positive effect	N.S.	1	1	46	2		1	1		6	12	58
31	Troglitazone	Strong positive effect	Limited positive effect	2	1	3	5		1		1	1	2.5	55	60
32	Nicotine	Limited positive effect (observational link to child obesity)	Strong positive effect (causal in multiple studies)	1	2	3	5	1					2	57	62
33	Polychlorinated Biphenyl 126 (PCB-126)	Limited positive effect	Strong positive effect	1	2	3	5	1					2	57	62
34	Butylparaben	Limited positive effect	none	1	N.S.	1	46	1		1	1		4	27	73
35	Propylparaben	Limited positive effect	none	1	N.S.	1	46	1		2			4	27	73
36	Diethylstilbestrol (DES)	none	Strong positive effect	N.S.	2	2	18			2			2	57	75
37	Glibenclamide	Strong positive effect	none	2	N.S.	2	18	1					2	57	75
38	Glimepiride	Strong positive effect	none	2	N.S.	2	18	1					2	57	75
39	Megestrol acetate	Strong positive effect	none	2	N.S.	2	18	1					2	57	75
40	Bictegravir	Limited positive effect	none	1	N.S.	1	46	1		1			3	36	82
41	Oxychlordane	Limited positive effect	none	1	N.S.	1	46			2	1		3	36	82
42	Palmitate	Limited positive effect	none	1	N.S.	1	46			1	2		3	36	82
43	Polychlorinated Biphenyl 180 (PCB-180)	Limited positive effect	none	1	N.S.	1	46	1		1			3	36	82
44	Triphenyltin	No evidence	No evidence	0	0	0	77			1	3		4	27	104
45	Citalopram	Limited positive effect	none	1	N.S.	1	46	1					2	57	103
46	Fenthion	none	Limited positive effect	N.S.	1	1	46			1	1		2	57	103
47	Mono (2-isononyl) phthalate (MiNP)	none	Limited positive effect	N.S.	1	1	46	1					2	57	103
48	Polychlorinated Biphenyl 170 (PCB-170)	Limited positive effect	none	1	N.S.	1	46			1	1		2	57	103
49	Sertraline	Limited positive effect	none	1	N.S.	1	46	1					2	57	103
50	2,2′,4,4′,5-Pentabromodiphenyl ether (BDE-99)	none	none	N.S.	N.S.	0	77	1		2			4	27	104
51	Bisphenol A glucuronide (BPAG)	none	none	N.S.	N.S.	0	77	1		1	1		4	27	104
52	Bisphenol B	none	none	N.S.	N.S.	0	77	1		1			3	36	113
53	Dihydrodehydrodiisoeugenol	none	none	N.S.	N.S.	0	77	1		1			3	36	113
54	Diisononyl cyclohexane-1,2-dicarboxylate	none	No evidence	N.S.	0	0	77	1					3	36	113
55	Hexafluoropropylene oxide trimer acid	none	none	N.S.	N.S.	0	77	1			1		3	36	113
56	Isopropylated triphenyl phosphate	none	none	N.S.	N.S.	0	77	1		1			3	36	113
57	Octanoate	none	none	N.S.	N.S.	0	77			1	2		3	36	113
58	Tetramethyl bisphenol F	none	none	N.S.	N.S.	0	77	1					3	36	113
59	Diphenyl phosphate (DPhP)	Limited positive effect	Strong positive effect	1	2	3	5			1			1	112	117
60	Imidacloprid	Limited positive effect	Strong positive effect	1	2	3	5			1			1	112	117
61	Tenofovir alafenamide	Strong positive effect	Limited positive effect	2	1	3	5			1			1	112	117
62	Bis(2-ethylhexyl) tetrabromophthalate (TBPH)	none	Strong positive effect	N.S.	2	2	18			1			1	112	130
63	Carbamazepine	Limited positive effect	Limited positive effect	1	1	2	18			1			1	112	130
64	Chlorpyrifos	Limited positive effect	Limited positive effect	1	1	2	18			1			1	112	130
65	Dioctyl sodium sulfosuccinate (DOSS)	none	Strong positive effect	N.S.	2	2	18			1			1	112	130
66	Elvitegravir	Strong positive effect	none	2	N.S.	2	18			1			1	112	130
67	Lead	Limited positive effect	Limited positive effect	1	1	2	18			1			1	112	130
68	Perfluorohexane sulfonic acid (PFHxS)	Limited positive effect	Limited positive effect	1	1	2	18			1			1	112	130
69	Polychlorinated Biphenyl 118 (PCB-118)	None	Strong positive effect	N.S.	2	2	18			1			1	112	130
70	Polychlorinated Biphenyl 138 (PCB-138)	none	Strong positive effect	N.S.	2	2	18			1			1	112	130
71	2,4,6-Tris(tert-butyl)phenol	none	No evidence	N.S.	0	0	77			1	1		2	57	134
72	2,4-Di-tert-butylphenol	none	none	N.S.	N.S.	0	77	1					2	57	134
73	Allethrin	none	none	N.S.	N.S.	0	77			1	1		2	57	134
74	Aripiprazole	none	none	N.S.	N.S.	0	77	1					2	57	134
75	Arsenic trioxide	none	none	N.S.	N.S.	0	77	1					2	57	134
76	Avobenzone	none	none	N.S.	N.S.	0	77	1					2	57	134
77	Benzophenone-3 (BP-3)	none	none	N.S.	N.S.	0	77	1					2	57	134
78	Benzophenone-8 (BP-8)	none	none	N.S.	N.S.	0	77	1					2	57	134
79	Cannabidiolic acid (CBDA)	none	none	N.S.	N.S.	0	77	1					2	57	134
80	Cannabigerol (CBG)	none	No evidence	N.S.	0	0	77	1					2	57	134
81	Cannabigerolic acid (CBGA)	none	none	N.S.	N.S.	0	77	1					2	57	134
82	Copper ion	none	none	N.S.	N.S.	0	77	1					2	57	134
83	Dehydroaripiprazole	none	none	N.S.	N.S.	0	77	1					2	57	134
84	Epinephrine	none	No evidence	N.S.	0	0	77	1					2	57	134
85	Fentin	none	none	N.S.	N.S.	0	77			1	1		2	57	134
86	Hydroxylated MPHP	none	none	N.S.	N.S.	0	77	1					2	57	134
87	Hydroxytyrosol	none	none	N.S.	N.S.	0	77	1					2	57	134
88	Lidocaine	none	none	N.S.	N.S.	0	77	1					2	57	134
89	Monoisononyl cyclohexane-1,2-dicarboxylate	none	No evidence	N.S.	0	0	77	1					2	57	134
90	N-Caffeoyl-tryptophan	none	none	N.S.	N.S.	0	77			1	1		2	57	134
91	Phloretin	none	none	N.S.	N.S.	0	77				2		2	57	134
92	Prallethrin	none	none	N.S.	N.S.	0	77			1	1		2	57	134
93	Prilocaine	none	none	N.S.	N.S.	0	77	1					2	57	134
94	Pyrimethanil	none	No evidence	N.S.	0	0	77			1	1		2	57	134
95	Quinoxyfen	none	No evidence	N.S.	0	0	77			1	1		2	57	134
96	Sodium p-perfluorononenoxybenzenesulfonate	none	none	N.S.	N.S.	0	77	1					2	57	134
97	TBBPA-bis(2-hydroxyethyl ether)	none	none	N.S.	N.S.	0	77			1	1		2	57	134
98	TBBPA-bis(glycidyl ether)	none	none	N.S.	N.S.	0	77			1	1		2	57	134
99	TBBPA-mono(2-hydroxyethyl ether)	none	none	N.S.	N.S.	0	77			1	1		2	57	134
100	TBBPA-mono(glycidyl ether)	none	none	N.S.	N.S.	0	77			1	1		2	57	134
101	Tebuconazole	none	No evidence	N.S.	0	0	77			1	1		2	57	134
102	Tris(2-ethylhexyl) trimellitate	none	none	N.S.	N.S.	0	77			1			2	57	134
103	Zinc histidine dithiooctanamide	none	none	N.S.	N.S.	0	77	1					2	57	134
104	2-Ethylhexyl diphenyl phosphate (EHDPHP)	none	Limited positive effect	N.S.	1	1	46			1			1	112	158
105	2-Ethylhexyl-2,3,4,5-tetrabromobenzoate (TBB)	none	Limited positive effect	N.S.	1	1	46			1			1	112	158
106	2-Naphthol	Limited positive effect (cross-sectional effect with child obesity)	none	1	N.S.	1	46			1			1	112	158
107	3,5,6-Trichloropyridinol (TCP)	none	Limited positive effect	N.S.	1	1	46			1			1	112	158
108	Chlorpromazine	Limited positive effect	No evidence	1	0	1	46			1			1	112	158
109	Cresyl diphenyl phosphate (CDP)	none	Limited positive effect	N.S.	1	1	46			1			1	112	158
110	Darunavir	Limited positive effect	none	1	N.S.	1	46			1			1	112	158
111	Diazinon	none	Limited positive effect	N.S.	1	1	46			1			1	112	158
112	Fluorene-9-bisphenol	none	Limited positive effect	N.S.	1	1	46			1			1	112	158
113	Hexachlorobenzene (HCB)	Limited positive effect	none	1	N.S.	1	46			1			1	112	158
114	Mono-(2-ethylhexyl) tetrabromophthalate	none	Limited positive effect	N.S.	1	1	46				1		1	112	158
115	Pantoprazole	Limited positive effect	none	1	N.S.	1	46			1			1	112	158
116	Perfluorodecanoic acid (PFDA)	none	Limited positive effect	N.S.	1	1	46			1			1	112	158
117	Stearic acid	none	Limited positive effect	N.S.	1	1	46			1			1	112	158
118	Suramin	none	Limited positive effect	N.S.	1	1	46				1		1	112	158
119	Y-27632	none	none	N.S.	N.S.	0	77		1				1.5	111	188
120	1,2,4,5,7-9-,5,7,4′-Trihydroxy-3′,5′-bis(3-methyl-2-buten-1-yl)-3-methoxyflavone	none	none	N.S.	N.S.	0	77			1			1	112	189
121	2,6-Dibromobisphenol A (DiBBPA)	none	none	N.S.	N.S.	0	77			1			1	112	189
122	3,4-Oxo-isopropylidene-shikimic acid	none	none	N.S.	N.S.	0	77			1			1	112	189
123	4-Cumylphenol	none	none	N.S.	N.S.	0	77			1			1	112	189
124	4-Hexylphenol	none	none	N.S.	N.S.	0	77			1			1	112	189
125	4-Hydroxyderricin	none	none	N.S.	N.S.	0	77			1			1	112	189
126	4-Methoxychalcone	none	none	N.S.	N.S.	0	77			1			1	112	189
127	5,7,4′-Trihydroxy-3′-(4-hydroxy-3-methylbutyl)-5′-(3-methyl-2-buten-1-yl)-3,6-dimethoxyflavone	none	none	N.S.	N.S.	0	77			1			1	112	189
128	5,7,4′-Trihydroxy-3′,5′-bis(3-methyl-2-buten-1-yl)-3,6-dimethoxyflavone	none	none	N.S.	N.S.	0	77			1			1	112	189
129	5,7-Dihydroxy-6,4-dimethoxyflavone	none	none	N.S.	N.S.	0	77			1			1	112	189
130	Bisphenol A sulfate	none	none	N.S.	N.S.	0	77				1		1	112	189
131	Bisphenol AF glucuronide	none	none	N.S.	N.S.	0	77			1			1	112	189
132	Bisphenol AP (BPAP)	none	none	N.S.	N.S.	0	77			1			1	112	189
133	Bisphenol BP	none	none	N.S.	N.S.	0	77			1			1	112	189
134	Bisphenol E (BPE)	none	none	N.S.	N.S.	0	77			1			1	112	189
135	Blumeatin	none	none	N.S.	N.S.	0	77			1			1	112	189
136	BMS-906024	none	none	N.S.	N.S.	0	77			1			1	112	189
137	Calanone	none	none	N.S.	N.S.	0	77			1			1	112	189
138	Chlorinated polyfluorinated ether sulfonates	none	none	N.S.	N.S.	0	77			1			1	112	189
139	Chlorpyrifos-oxon	none	none	N.S.	N.S.	0	77			1			1	112	189
140	Diethylene glycol dibenzoate	none	none	N.S.	N.S.	0	77			1			1	112	189
141	Dihydroxy-cholecalciferol [1,25(OH)₂D₃]	none	none	N.S.	N.S.	0	77				1		1	112	189
142	Diisodecyl phthalate (DIDP)	none	none	N.S.	N.S.	0	77			1			1	112	189
143	Dinotefuran	None	None	N.S.	N.S.	0	77			1			1	112	189
144	Dioctyl terephthalate (DOTP/DEHT)	none	No evidence	N.S.	0	0	77			1			1	112	189
145	Diphenyltin	none	none	N.S.	N.S.	0	77			1			1	112	189
146	Flupyradifurone	none	none	N.S.	N.S.	0	77			1			1	112	189
147	Gentianine	none	none	N.S.	N.S.	0	77			1			1	112	189
148	Geranylgeraniol	none	No evidence	N.S.	0	0	77			1		1	1	112	189
149	Hexabromobenzene (HBB)	none	No evidence	N.S.	0	0	77			1			1	112	189
150	Inophyllum D	none	none	N.S.	N.S.	0	77			1			1	112	189
151	Isocordato-oblongic acid	none	none	N.S.	N.S.	0	77			1			1	112	189
152	Isoimperatorin	none	none	N.S.	N.S.	0	77			1			1	112	189
153	Latanoprost free acid	none	none	N.S.	N.S.	0	77			1			1	112	189
154	LY3039478	none	none	N.S.	N.S.	0	77			1			1	112	189
155	Methylamine	none	none	N.S.	N.S.	0	77			1			1	112	189
156	Monobromobisphenol A	none	none	N.S.	N.S.	0	77			1			1	112	189
157	Monobutyltin	none	none	N.S.	N.S.	0	77			1			1	112	189
158	Monophenyltin	none	none	N.S.	N.S.	0	77			1			1	112	189
159	Morelloflavone	none	none	N.S.	N.S.	0	77			1			1	112	189
160	Netoglitazone	none	none	N.S.	N.S.	0	77				1		1	112	189
161	Nitenpyram	None	none	N.S.	N.S.	0	77			1			1	112	189
162	Oleic acid	none	none	N.S.	N.S.	0	77			1			1	112	189
163	Omidenepag	none	none	N.S.	N.S.	0	77			1			1	112	189
164	Palmitoyl lactic acid	none	none	N.S.	N.S.	0	77			1			1	112	189
165	Parecoxib	none	none	N.S.	N.S.	0	77			1			1	112	189
166	Pentabromoethylbenzene (PBEB)	none	none	N.S.	N.S.	0	77			1			1	112	189
167	Pentabromotoluene	none	none	N.S.	N.S.	0	77			1			1	112	189
168	Perfluorononanoic acid (PFNA)	none	No evidence	N.S.	0	0	77			1			1	112	189
169	Permethrin	none	none	N.S.	N.S.	0	77			1			1	112	189
170	PF-03084014	none	No evidence	N.S.	0	0	77			1			1	112	189
171	Phoxim	none	none	N.S.	N.S.	0	77			1			1	112	189
172	Phytanic acid	none	none	N.S.	N.S.	0	77			1			1	112	189
173	Pyraclostrobin	none	No evidence	N.S.	0	0	77			1			1	112	189
174	Quizalofop-p-ethyl	none	No evidence	N.S.	0	0	77			1			1	112	189
175	Raloxifene	No evidence	No evidence	0	0	0	77			1			1	112	189
176	RO4929097	none	none	N.S.	N.S.	0	77			1			1	112	189
177	Sakuranetin	none	none	N.S.	N.S.	0	77			1			1	112	189
178	Sildenafil	No evidence	No evidence	0	0	0	77			1			1	112	189
179	Sodium dodecyl benzenesulfonate (SDBS)	none	none	N.S.	N.S.	0	77			1			1	112	189
180	Sodium dodecyl sulfate	none	none	N.S.	N.S.	0	77			1			1	112	189
181	Sodium pyruvate	No evidence	none	0	N.S.	0	77			1			1	112	189
182	Span 80	none	none	N.S.	N.S.	0	77			1			1	112	189
183	Suksdorfin	none	No evidence	N.S.	0	0	77			1			1	112	189
184	Swertiamarin	none	Negative effect	N.S.	-1	0	77			1			1	112	189
185	Tenofovir disoproxil fumarate	Negative effect	none	-1	N.S.	0	77			1			1	112	189
186	Terbufos	none	No evidence	N.S.	0	0	77			1			1	112	189
187	Tetrabromobisphenol A bis(2,3-dibromopropyl ether) (TBBPA-BDBPE)	none	none	N.S.	N.S.	0	77			1			1	112	189
188	Tetrabromobisphenol A bis(allyl ether)	none	none	N.S.	N.S.	0	77			1			1	112	189
189	Tetrabromobisphenol A mono(2,3-dibromopropyl ether)	none	none	N.S.	N.S.	0	77			1			1	112	189
190	Tetrabromobisphenol A mono(allyl ether)	none	none	N.S.	N.S.	0	77			1			1	112	189
191	Tetrabromobisphenol S	none	none	N.S.	N.S.	0	77			1			1	112	189
192	Tetrabutyltin	none	none	N.S.	N.S.	0	77			1			1	112	189
193	Thiacloprid	No evidence	No evidence	0	0	0	77			1			1	112	189
194	Thiamethoxam	No evidence	No evidence	0	0	0	77			1			1	112	189
195	Tin (IV) chloride	none	none	N.S.	N.S.	0	77			1			1	112	189
196	Tolclofos-methyl	none	none	N.S.	N.S.	0	77			1			1	112	189
197	Topiramate	none	none	N.S.	N.S.	0	77			1			1	112	189
198	Tribromobisphenol A	none	none	N.S.	N.S.	0	77			1			1	112	189
199	Trimethylcyclohexane-1,2-dicarboxylate	none	none	N.S.	N.S.	0	77			1			1	112	189
200	Tyramine	none	none	N.S.	N.S.	0	77			1			1	112	189
201	Zafirlukast	None	none	N.S.	N.S.	0	77			1			1	112	189
202	α-Naphthoflavone	none	none	N.S.	N.S.	0	77			1			1	112	189
203	Perfluorooctane sulfonate (PFOS)	none	Negative effect	N.S.	-1	-1	204	4		4			12	3	207
204	Cannabidiol (CBD)	none	Negative effect	N.S.	-1	-1	204	2			1		5	20	224
205	Bisphenol A diglycidyl ether (BADGE)	none	Negative effect	N.S.	-1	-1	204	1		1	1		4	27	231
206	Efavirenz	Negative effect	none	-1	N.S.	-1	204	2					4	27	231
207	Quercetin	none	Negative effect	N.S.	-1	-1	204	2					4	27	231
208	Hexafluoropropylene oxide dimer acid	none	Negative effect	N.S.	-1	-1	204	1			1		3	36	240
209	2,3,7,8-Tetrachlorodibenzo-p-dioxin (TCDD)	Negative effect	No evidence	-1	0	-1	204			1	1		2	57	261
210	Clofazimine	Negative effect	none	-1	N.S.	-1	204	1					2	57	261
211	Endosulfan	none	Negative effect	N.S.	-1	-1	204			1	1		2	57	261
212	Fisetin	none	Negative effect	N.S.	-1	-1	204	1					2	57	261
213	Indomethacin	none	Negative effect	N.S.	-1	-1	204			1	1		2	57	261
214	Licochalcone E	none	Negative effect	N.S.	-1	-1	204			1	1		2	57	261
215	Maraviroc	none	Negative effect	N.S.	-1	-1	204	1					2	57	261
216	Liraglutide	Negative effect	Negative effect	-1	-1	-2	232	1		1			3	36	268
217	Metformin	Negative effect	Negative effect	-1	-1	-2	232	1		1		1	3	36	268
218	Fenofibrate	Negative effect	Negative effect	-1	-1	-2	232		1		1		2.5	55	287
219	(-)-Catechin	Negative effect	Negative effect	-1	-1	-2	232	1					2	57	289
220	Exendin-4	Negative effect	Negative effect	-1	-1	-2	232	1					2	57	289
221	Tetrahydrocannabivarin	Negative effect	Negative effect	-1	-1	-2	232	1					2	57	289
222	Glucosamine	none	Limited positive effect	N.S.	1	1	46					1	0	242	288
223	Cilostazol	none	Negative effect	N.S.	-1	-1	204			1			1	112	316
224	Clothianidin	none	Negative effect	N.S.	-1	-1	204			1			1	112	316
225	Dieldrin	No evidence	Negative effect	0	-1	-1	204			1			1	112	316
226	Glycine	none	Negative effect	N.S.	-1	-1	204			1			1	112	316
227	Honokiol	none	Negative effect	N.S.	-1	-1	204			1			1	112	316
228	Melatonin	none	Negative effect	N.S.	-1	-1	204			1			1	112	316
229	Methotrexate	No evidence	Negative effect	0	-1	-1	204			1			1	112	316
230	Nobiletin	none	Negative effect	N.S.	-1	-1	204			1			1	112	316
231	Pectolinarin	none	Negative effect	N.S.	-1	-1	204			1			1	112	316
232	Resveratrol	No evidence	Negative effect	0	-1	-1	204			1			1	112	316
233	Rutin	none	Negative effect	N.S.	-1	-1	204			1			1	112	316
234	Selenium	none	Negative effect	N.S.	-1	-1	204				1		1	112	316
235	Sinensetin	none	Negative effect	N.S.	-1	-1	204			1			1	112	316
236	Umbelliferone	none	Negative effect	N.S.	-1	-1	204			1			1	112	316
237	WY-14,643	none	Negative effect	N.S.	-1	-1	204			1			1	112	316
238	Butyrate	Negative effect	Negative effect	-1	-1	-2	232				1		1	112	344
239	Chlorogenic acid	Negative effect	Negative effect	-1	-1	-2	232			1			1	112	344
240	Cyanidin-3-glucoside	Negative effect	Negative effect	-1	-1	-2	232			1			1	112	344
241	Lansoprazole	Negative effect	Negative effect	-1	-1	-2	232			1			1	112	344
242	Mifepristone	Negative effect	Negative effect	-1	-1	-2	232			1			1	112	344
243	Betaine	Negative effect	Negative effect	-1	-1	-2	232					1	0	242	474

## Sheet: References
year	Author	Title	Abstract	DOI
2023	A. Bajetto; A. Pattarozzi; R. Sirito; F. Barbieri; T. Florio	Metformin potentiates immunosuppressant activity and adipogenic differentiation of human umbilical cord-mesenchymal stem cells	Metformin, a first-line drug for type-2 diabetes, displays pleiotropic effects on inflammation, aging, and cancer. Obesity triggers a low-grade chronic inflammation leading to insulin resistance, characterized by increased pro-inflammatory cytokines produced by adipocytes and infiltrated immune cells, which contributes to metabolic syndrome. We investigated metformin's differentiation and immunor…	10.1016/j.intimp.2023.111078
2019	A. Benchamana; H. Mori; O. A. MacDougald; S. Soodvilai	Regulation of adipocyte differentiation and metabolism by lansoprazole	Aims: Lansoprazole (LPZ) is one of the most commonly prescribed drugs for treatment of acid-related diseases, and it is increasingly recognized for its potential application as an anti-diabetic therapy. Although LPZ target tissues remain poorly understood, possible sites of action include adipose tissue. In this study, we assessed effects of LPZ on adipocyte differentiation and function by using …	10.1016/j.lfs.2019.116897
2023	A. Bright; F. Li; M. Movahed; H. Shi; B. Xue	Chronic Exposure to Low-Molecular-Weight Polycyclic Aromatic Hydrocarbons Promotes Lipid Accumulation and Metabolic Inflammation	2-naphthol is a low-molecular-weight (LMW) polycyclic aromatic hydrocarbon (PAH) and air pollutant associated with childhood obesity. There has been a recent emergence of studies on the consequences of PAHs on human health. Current epidemiological reports suggest LMW-PAHs may contribute to obesity incidences in children, yet most studies focus on high-molecular-weight PAHs. This study explores 2-…	10.3390/biom13020196
2016	A. Casado-Díaz; J. Anter; G. Dorado; J. M. Quesada-Gómez	Effects of quercetin, a natural phenolic compound, in the differentiation of human mesenchymal stem cells (MSC) into adipocytes and osteoblasts	Natural phenols may have beneficial properties against oxidative stress, which is associated with aging and major chronic aging-related diseases, such as loss of bone mineral mass (osteoporosis) and diabetes. The main aim of this study was to analyze the effect of quercetin, a major nutraceutical compound present in the Mediterranean diet", on mesenchymal stem-cell (MSC) differentiation. Such cel…	10.1016/j.jnutbio.2016.03.005
2018	A. L. Luz; C. D. Kassotis; H. M. Stapleton; J. N. Meyer	The high-production volume fungicide pyraclostrobin induces triglyceride accumulation associated with mitochondrial dysfunction, and promotes adipocyte differentiation independent of PPARγ activation, in 3T3-L1 cells	Pyraclostrobin is one of the most heavily used fungicides, and has been detected on a variety of produce, suggesting human exposure occurs regularly. Recently, pyraclostrobin exposure has been linked to a variety of toxic effects, including neurodegeneration and triglyceride (TG) accumulation. As pyraclostrobin inhibits electron transport chain complex III, and as mitochondrial dysfunction is ass…	10.1016/j.tox.2017.11.010
2016	A. L. Strong; D. F. B. Miller; A. M. Buechlein; F. Fang; J. Glowacki; J. A. McLachlan; K. P. Nephew; M. E. Burow; B. A. Bunnell	Bisphenol A alters the self-renewal and differentiation capacity of human bone-marrow-derived mesenchymal stem cells	Bisphenol A (BPA) is an endocrine disruptor commonly used in industry to manufacture polycarbonate plastics. This endocrine disrupting chemical has been shown to mimic estrogens and has been associated with many serious health conditions. The effects of BPA on bone marrow derived mesenchymal stem cells (BMSCs) were investigated in vitro in the present study. BMSCs were exposed to BPA and assessed…	10.1080/23273747.2016.1200344
2015	A. M. Watkins; C. R. Wood; M. T. Lin; B. D. Abbott	The effects of perfluorinated chemicals on adipocyte differentiation in vitro	The 3T3-L1 preadipocyte culture system has been used to examine numerous compounds that influence adipocyte differentiation or function. The perfluoroalkyl acids (PFAAs), used as surfactants in a variety of industrial applications, are of concern as environmental contaminants that are detected worldwide in human serum and animal tissues. This study was designed to evaluate the potential for PFAAs…	10.1016/j.mce.2014.10.020
2009	A. Mahajan; C. H. Stahl	Dihydroxy-cholecalciferol stimulates adipocytic differentiation of porcine mesenchymal stem cells	Dihydroxy-cholecalciferol [1,25(OH)2D3] has been shown to have pleiotropic effects on the differentiation of mesenchymal stem cells (MSC) based on species and culture conditions. We have examined the effects of 1,25(OH)2D3 on the differentiation of porcine MSC under culture conditions designed to promote proliferation in order to attempt to mimic the conditions in young, rapidly growing animals. …	10.1016/j.jnutbio.2008.05.010
2013	A. Pereira-Fernandes; H. Demaegdt; K. Vandermeiren; T. L. M. Hectors; P. G. Jorens; R. Blust; C. Vanparys	Evaluation of a Screening System for Obesogenic Compounds: Screening of Endocrine Disrupting Compounds and Evaluation of the PPAR Dependency of the Effect	Recently the environmental obesogen hypothesis has been formulated, proposing a role for endocrine disrupting compounds (EDCs) in the development of obesity. To evaluate this hypothesis, a screening system for obesogenic compounds is urgently needed. In this study, we suggest a standardised protocol for obesogen screening based on the 3T3-L1 cell line, a well-characterised adipogenesis model, and…	10.1371/journal.pone.0077481
2023	A. Perna; M. A. Carleo; S. Mascolo; A. Guida; M. Contieri; C. Sellitto; E. Hay; P. De Blasiis; A. Lucariello; G. Guerra; A. Baldi; A. De Luca; P. Maggi; V. Esposito	Adipocyte differentiation of 3T3-L1 cells under tenofovir alafenamide, tenofovir disoproxil fumarate, and integrase strand transfer inhibitors selective challenge: An in-vitro model	Objective:Integrase strand transfer inhibitors (INSTIs) are a class of antiretroviral therapy (ART) medications with a good tolerability profile and a high genetic barrier to HIV drug resistance. However, several studies report significant weight gain among persons receiving INSTI-based ART regimens compared with other regimens.Design:In-vitro model of adipogenesis.Methods:We used 3T3-L1 cells to…	10.1097/qad.0000000000003455
2020	A. Salehpour; F. Shidfar; M. Hedayati; A. Neshatbini Tehrani; A. A. Farshad; S. Mohammadi	Bisphenol A enhances adipogenic signaling pathways in human mesenchymal stem cells	Background: The endocrine disruptor Bisphenol-A (BPA), has been involved in dysregulating adipose tissue development and increasing the risk of obesity. The objective of this experiment was to investigate whether treatment of human mesenchymal stem cells with BPA could modulate adipogenesis and adipocyte differentiation. Methods: In this experimental study, the human adipose-derived mesenchymal s…	10.1186/s41021-020-00150-6
2023	A. Sawamoto; K. Doi; Y. Amakura; M. Nakanishi; S. Okuyama; M. Nakajima	N-Caffeoyltryptophan enhances adipogenic differentiation in preadipocytes and improves glucose tolerance in mice	Coffee consumption has been shown to reduce the risk of developing type 2 diabetes mellitus (T2DM) in humans; however, the exact mechanism is not completely understood. Here, we demonstrate that N-caffeoyltryptophan (CTP), an ingredient of coffee, enhances adipogenic differentiation and promotes glucose uptake into adipocytes. CTP increased lipid accumulation and adipogenic markers (PPARγ, C/EBPα…	10.1016/j.bbagen.2022.130277
2022	A. Schaffert; I. Karkossa; E. Ueberham; R. Schlichting; K. Walter; J. Arnold; M. Blüher; J. T. Heiker; J. Lehmann; M. Wabitsch; B. I. Escher; M. von Bergen; K. Schubert	Di-(2-ethylhexyl) phthalate substitutes accelerate human adipogenesis through PPARγ activation and cause oxidative stress and impaired metabolic homeostasis in mature adipocytes	The obesity pandemic is presumed to be accelerated by endocrine disruptors such as phthalate-plasticizers, which interfere with adipose tissue function. With the restriction of the plasticizer di-(2-ethylhexyl)-phthalate (DEHP), the search for safe substitutes gained importance. Focusing on the master regulator of adipogenesis and adipose tissue functionality, the peroxisome proliferator-activate…	10.1016/j.envint.2022.107279
2021	A. Schaffert; L. Krieg; J. Weiner; R. Schlichting; E. Ueberham; I. Karkossa; M. Bauer; K. Landgraf; K. M. Junge; M. Wabitsch; J. Lehmann; B. I. Escher; A. C. Zenclussen; A. Körner; M. Blüher; J. T. Heiker; M. von Bergen; K. Schubert	Alternatives for the worse: Molecular insights into adverse effects of bisphenol a and substitutes during human adipocyte differentiation	Bisphenol A (BPA), which is used in a variety of consumer-related plastic products, was reported to cause adverse effects, including disruption of adipocyte differentiation, interference with obesity mechanisms, and impairment of insulin- and glucose homeostasis. Substitute compounds are increasingly emerging but are not sufficiently investigated. We aimed to investigate the mode of action of BPA…	10.1016/j.envint.2021.106730
2020	A. Sümer; E. E. Keha; A. Menteşe; A. Alver	Effects of topiramate on adipocyte differentiation and gene expression of certain carbonic anhydrase isoenzymes	Background: Topiramate, an antiepileptic drug, besides its known effects in neurons, is a carbonic anhydrase inhibitor and causes weight loss in treated subjects, but, the mechanisms of weight loss effect have not been yet identified.. Objective: In this study, effects of topiramate on 3T3-L1 adipocyte differentiation and expressions of carbonic anhydrase I, II, III, VA, VB were investigated to d…	10.1515/tjb-2019-0067
2018	A. Takeno; I. Kanazawa; M. Notsu; K. I. Tanaka; T. Sugimoto	Phloretin promotes adipogenesis via mitogen-activated protein kinase pathways in mouse marrow stromal ST2 cells	Phloretin, a glucose transporter (GLUT) inhibitor, has pleiotropic effects. The present study examined the effects of phloretin on the commitment of marrow stromal cells to adipocytes, using the mouse marrow stromal cell line ST2. Oil red O staining showed that treatment with phloretin 10–100 µM promoted lipid accumulation. Real-time PCR showed that phloretin significantly increased the expressio…	10.3390/ijms19061772
2024	B. Entezari; H. Akbaba; H. Gurer-Orhan	Modulation of adipogenesis and lipogenesis by indomethacin and pantoprazole	Endocrine disruptors are suggested to act as potential “obesogens” by interacting with various metabolic processes in adipose tissue. Besides industrial chemicals that are blamed for acting as endocrine disruptors as well as obesogens, pharmaceuticals can also cause obesogenic effects as unintended adverse effects. However, limited studies evaluated the obesogenic adverse effects of pharmaceutica…	10.1016/j.tiv.2024.105895
2018	B. Kim; K. M. Choi; H. S. Yim; H. T. Park; J. H. Yim; M. G. Lee	Adipogenic and lipolytic effects of ascorbic acid in ovariectomized rats	Purpose: Ascorbic acid has been reported to have an adipogenic effect on 3T3-L1 preadipocytes, while evidence also suggests that ascorbic acid reduces body weight in humans. In this study, we tested the effects of ascorbic acid on adipogenesis and the balance of lipid accumulation in ovariectomized rats, in addition to long-term culture of differentiated 3T3-L1 adipocytes. Materials and Methods: …	10.3349/ymj.2018.59.1.85
2013	B. Kim; K. M. Choi; H. S. Yim; M. G. Lee	Ascorbic acid enhances adipogenesis of 3T3-L1 murine preadipocyte through differential expression of collagens	Background: Adipogenesis from preadipocytes into mature adipocyte is precisely coordinated by transcription factors such as CCAAT-enhancer-binding proteins (C/EBPs) and peroxisome proliferator-activated receptor γ (PPARγ), cytokines, and hormones, which is accompanied by extracellular matrix remodeling. Besides anti-oxidant activity, ascorbic acid (ASC) is participating in collagen biosynthesis a…	10.1186/1476-511x-12-182
2024	B. Rubbo; Z. Li; P. Tachachartvanich; B. O. Baumert; H. Wang; S. Pan; S. Rock; J. R. Ryder; T. Jenkins; S. Sisley; X. Lin; S. Bartell; T. H. Inge; S. Xanthakos; B. McNeil; A. R. Robuck; M. A. La Merrill; D. I. Walker; D. V. Conti; R. McConnell; S. P. Eckel; L. Chatzi	Exposure to 4,4′-DDE in visceral adipose tissue and weight loss in adolescents from the Teen-LABS cohort	Objective: Dichlorodiphenyldichloroethylene (DDE), an obesogen accumulating in adipose tissue, is released into circulation with weight loss, although its impact is underexplored among adolescents. We tested the association using an integrative translational approach of epidemiological analysis among adolescents with obesity and in vitro measures exploring the impact of DDE on adipogenesis via pr…	10.1002/oby.24009
2021	B. Xiao; D. D. Li; Y. Wang; E. L. Kim; N. Zhao; S. W. Jin; D. H. Bai; L. D. Sun; J. H. Jung	Cyclooxygenase-2 inhibitor parecoxib was disclosed as a ppar-γ agonist by in silico and in vitro assay	In a search for effective PPAR-γ agonists, 110 clinical drugs were screened via molecular docking, and 9 drugs, including parecox-ib, were selected for subsequent biological evaluation. Molecular docking of parecoxib to the ligand-binding domain of PPAR-γ showed high binding affinity and relevant binding conformation compared with the PPAR-γ ligand/antidiabetic drug rosiglitazone. Per the docking…	10.4062/biomolther.2021.008
2024	C. Bereketoglu; I. Häggblom; B. Turanlı; A. Pradhan	Comparative analysis of diisononyl phthalate and di(isononyl)cyclohexane-1,2 dicarboxylate plasticizers in regulation of lipid metabolism in 3T3-L1 cells	Diisononyl phthalate (DINP) and di(isononyl)cyclohexane-1,2-dicarboxylate (DINCH) are plasticizers introduced to replace previously used phthalate plasticizers in polymeric products. Exposure to DINP and DINCH has been shown to impact lipid metabolism. However, there are limited studies that address the mechanisms of toxicity of these two plasticizers. Here, a comparative toxicity analysis has be…	10.1002/tox.24010
2016	C. C. Chen; L. W. Hsu; T. Nakano; K. T. Huang; K. D. Chen; C. Y. Lai; S. Goto; C. L. Chen	DHL-HisZn, a novel antioxidant, enhances adipogenic differentiation and antioxidative response in adipose-derived stem cells	Adipose-derived stem cells (ASCs) are multipotent progenitor cells that have the capacity to differentiate into specific mesenchymal cell lineages including adipocytes in response to environmental cues. Dysfunctional adipose tissue, rather than an excess of adipose tissue, has been proposed as a key factor in the pathogenesis of obesity-related diseases. The insulin-sensitizing effects of antidia…	10.1016/j.biopha.2016.10.066
2018	C. D. Kassotis; E. M. Kollitz; P. L. Ferguson; H. M. Stapleton	Nonionic Ethoxylated Surfactants Induce Adipogenesis in 3T3-L1 Cells	Recent studies have demonstrated that a number of environmental contaminants can act as metabolic disruptors and modulate metabolic function both in vitro and in vivo. 3T3-L1 mouse preadipocytes are commonly utilized to assess perturbations to adipogenesis, providing insight into environmental contaminants that may impact in vivo metabolic health. This study sought to assess whether various alkyl…	10.1093/toxsci/kfx234
2017	C. F. Woeller; E. Flores; S. J. Pollock; R. P. Phipps	Thy1 (CD90) expression is reduced by the environmental chemical tetrabromobisphenol-A to promote adipogenesis through induction of microRNA-103	Environmental chemicals termed obesogens" disrupt the endocrine system to promote adipogenesis and obesity. Tetrabromobisphenol-A (TBBPA) has been reported to increase adipogenesis; however, the mechanism(s) of action are unclear. Thy1 (CD90) is a glycophosphatidylinositol-anchored membrane protein that serves as a marker for stem cells and also plays an important role in regulating adipogenesis …	10.1093/toxsci/kfx046
2019	C. H. Li; X. M. Ren; L. H. Guo	Adipogenic Activity of Oligomeric Hexafluoropropylene Oxide (Perfluorooctanoic Acid Alternative) through Peroxisome Proliferator-Activated Receptor γ Pathway	Hexafluoropropylene oxide trimer acid (HFPO-TA) and hexafluoropropylene oxide dimer acid (HFPO-DA) have been used as perfluorooctanoic acid (PFOA) alternatives in the fluoropolymer industry for years. Their widespread environmental distribution, high bioaccumulation capability, and human exposure have caused great concern. Nevertheless, their potential toxicity and health risk remain largely unkn…	10.1021/acs.est.8b06978
2018	C. H. Li; X. M. Ren; T. Ruan; L. Y. Cao; Y. Xin; L. H. Guo; G. Jiang	Chlorinated Polyfluorinated Ether Sulfonates Exhibit Higher Activity toward Peroxisome Proliferator-Activated Receptors Signaling Pathways than Perfluorooctanesulfonate	Chlorinated polyfluorinated ether sulfonates (Cl-PFAESs) are the alternative products of perfluorooctanesulfonate (PFOS) in the metal plating industry in China. The similarity in chemical structures between Cl-PFAESs and PFOS makes it reasonable to assume they possess similar biological activities. In the present study, we investigated whether Cl-PFAESs could induce cellular effects through perox…	10.1021/acs.est.7b06327
2012	C. Hao; X. Cheng; H. Xia; X. Ma	The endocrine disruptor mono-(2-ethylhexyl) phthalate promotes adipocyte differentiation and induces obesity in mice	The environmental obesogen hypothesis proposes that exposure to endocrine disruptors during developmental 'window' contributes to adipogenesis and the development of obesity. MEHP [mono-(2-ethylhexyl) phthalate], a metabolite of the widespread plasticizer DEHP [di-(2-ethylhexyl) phthalate], has been found in exposed organisms and identified as a selective PPARγ (peroxisome-proliferator-activated …	10.1042/bsr20120042
2013	C. Hao; X. Cheng; J. Guo; H. Xia; X. Ma	Perinatal exposure to diethyl-hexyl-phthalate induces obesity in mice	The environmental obesogen hypothesis proposes that exposure to endocrine disruptors during developmental window" contributes to adipogenesis and the development of obesity. Implication of environmental endocrine disruptor such as diethyl-hexyl-phthalate (DEHP) on adipose tissue development has been poorly investigated. Here, we evaluated the effects of DEHP on adipocyte differentiation in vitro …	10.2741/e653
2012	C. J. Hao; X. J. Cheng; H. F. Xia; X. Ma	The endocrine disruptor diethylstilbestrol induces adipocyte differentiation and promotes obesity in mice	Epidemiology studies indicate that exposure to endocrine disruptors during developmental window" contributes to adipogenesis and the development of obesity. Implication of endocrine disruptor such as diethylstilbestrol (DES) on adipose tissue development has been poorly investigated. Here we evaluated the effects of DES on adipocyte differentiation in vitro and in vivo, and explored potential mec…	10.1016/j.taap.2012.06.003
2012	C. J. Hao; X. J. Cheng; H. F. Xia; X. Ma	The endocrine disruptor 4-nonylphenol promotes adipocyte differentiation and induces obesity in mice	Background/Aim: The environmental obesogen hypothesis proposes that exposure to endocrine disruptors during developmental window" contributes to adipogenesis and the development of obesity. Implication of environmental endocrine disruptor such as 4Nonylphenol (4-NP) on adipose tissue development has been poorly investigated. Methods: 3T3-L1 preadipocytes were incubated with different doses of 4-N…	10.1159/000339032
2001	C. Kausch; J. Krützfeldt; A. Witke; A. Rettig; O. Bachmann; K. Rett; S. Matthaei; F. Machicao; H. U. Häring; M. Stumvoll	Effects of troglitazone on cellular differentiation, insulin signaling, and glucose metabolism in cultured human skeletal muscle cells	To determine the immediate effect of thiazolidinediones on human skeletal muscle, differentiated human myotubes were acutely (1 day) and myoblasts chronically (during the differentiation process) treated with troglitazone (TGZ). Chronic TGZ treatment resulted in loss of the typical multinucleated phenotype. The increase of muscle markers typically observed during differentiation was suppressed, w…	10.1006/bbrc.2000.4216
2017	C. Liu; K. Huang; G. Li; P. Wang; C. Liu; C. Guo; Z. Sun; J. Pan	Ascorbic acid promotes 3T3-L1 cells adipogenesis by attenuating ERK signaling to upregulate the collagen VI	Background: Type VI collagen is supposed to be a regulation factor in adipogenesis. This study aimed to assess the promoting effect of vitamin C (VC) on adipogenic differentiation of preadipocytes as well as its mechanism. Methods: Five sets of different combinations of chemicals were used to inhibit synthesis of type I to VI collagens, blocking ERK1/2 phosphorylation during adipogenesis of 3T3-L…	10.1186/s12986-017-0234-y
2024	C. Lorthongpanich; T. Charoenwongpaiboon; P. Septham; C. Laowtammathron; P. Srisook; P. Kheolamai; S. Manochantr; S. Issaragrisil	Effect of the polyphenol flavonoids fisetin and quercetin on the adipogenic differentiation of human mesenchymal stromal cells	Fisetin and quercetin, polyphenol flavonoids, have been shown to have a wide range of beneficial pharmacological effects including anti-inflammatory, antioxidative, and anti-cancer. Our previous work shows that fisetin also affects the specification of the adipogenic-osteogenic lineage of human mesenchymal stem cells (hMSCs) by modulating the Hippo-YAP signaling pathway. Although quercetin has a …	10.1042/bsr20240623
2020	C. M. Cottingham; T. Patrick; M. A. Richards; K. D. Blackburn	Tricyclic antipsychotics promote adipogenic gene expression to potentiate preadipocyte differentiation in vitro	Antipsychotic-induced weight gain is a well-established but poorly understood clinical phenomenon. New mechanistic insights into how antipsychotics modulate adipose physiology are sorely needed, in hopes of either devising a therapeutic intervention to ameliorate weight gain or contributing to improved design of future agents. In this study, we have hypothesized that the weight gain-associated tr…	10.1007/s13577-020-00372-4
2013	C. Marques; D. Teixeira; A. Cunha; M. Meireles; D. Pestana; E. Keating; C. Calhau; R. Monteiro; A. Faria	Methotrexate enhances 3T3-L1 adipocytes hypertrophy	Methotrexate (MTX) is broadly used in the treatment of chronic inflammatory diseases such as rheumatoid arthritis (RA). The prevalence of metabolic syndrome (MeS) in patients with this condition is relatively high. Given the importance of adipose tissue in the development of obesity metabolic complications, this study aimed to investigate the effect of methotrexate on preadipocyte proliferation, …	10.1007/s10565-013-9255-0
2018	C. N. Martini; M. Gabrielli; G. Bonifacino; M. M. Codesido; M. C. Vila	Lead enhancement of 3T3-L1 fibroblasts differentiation to adipocytes involves ERK, C/EBPβ and PPARγ activation	Lead (Pb) is an environmental and industrial contaminant that still represents a public health problem. Elevated Pb exposure has been inversely correlated with femoral bone density and associated with osteoporosis. In the last years, it has been shown that inhibition of osteogenesis from mesenchymal stem cells activates adipogenesis and vice versa. In this paper, we investigated the effect of Pb …	10.1007/s11010-017-3093-y
2020	C. N. Ramskov Tetzlaff; T. Svingen; A. M. Vinggaard; A. K. Rosenmai; C. Taxvig	Bisphenols B, E, F, and S and 4-cumylphenol induce lipid accumulation in mouse adipocytes similarly to bisphenol A	Bisphenol A (BPA) has been widely reported to exert endocrine disrupting effects, including the induction of adipogenesis in cultured preadipocytes and intact animals. Because of the potential harm to human health, BPA is being substituted by structurally related bisphenols. Whether or not such BPA analogues are safe substitutes, however, remains largely unknown. Here, we investigated the potenti…	10.1002/tox.22889
2022	C. Qin; Q. Wan; L. Xi; M. Wei; Q. Du	A pharmacological study of pioglitazone in the regulation of adipocyte differentiation	As a pathological result of the abnormal differentiation of adipocytes, the occurrence of obesity will not only lead to weight gain, abnormal energy metabolism, but also the development of the diseases such as diabetes. Early studies have focused on the discovery of protein factors that regulate this process. Recently, long noncoding RNAs (lncRNAs) are found to actively participate in the process…	10.5246/jcps.2022.03.015
2003	C. Subra; E. Fontana; V. Visentin; X. Testar; C. Carpéné	Tyramine and benzylamine partially but selectively mimic insulin action on adipose differentation in 3T3-L1 cells	Biogenic amines like tyramine, methylamine and the non-naturally occuring amine, benzylamine, have been described to promote adipose conversion of murine 3T3 preadipocytes. To further investigate these novel effects of amines, we studied whether they selectively mimic the long-term adipogenic action of insulin. To this aim, we decided to use the 3T3-L1 cell line since this model needs a complex c…	10.1007/bf03179917
2018	C. Y. Chiu; S. C. Sun; C. K. Chiang; C. C. Wang; D. C. Chan; H. J. Chen; S. H. Liu; R. S. Yang	Plasticizer di(2-ethylhexyl)phthalate interferes with osteoblastogenesis and adipogenesis in a mouse model	Plasticizer di(2-ethylhexyl)phthalate (DEHP) can leach from medical devices such as blood storage bags and the tubing. Recently, epidemiological studies showed that phthalate metabolites levels in the urine are associated with low bone mineral density (BMD) in older women. The detailed effect and mechanism of DEHP on osteoblastogenesis and adipogenesis, and bone loss remain to be clarified. Here,…	10.1002/jor.23740
2018	C. Yang; C. M. Wong; J. Wei; A. C. K. Chung; Z. Cai	The brominated flame retardant BDE 47 upregulates purine metabolism and mitochondrial respiration to promote adipocyte differentiation	Adipocyte differentiation is closely associated with obesity and obesity-induced metabolic disorders. Epidemiological studies have demonstrated the association of obesity with environmental pollutants, such as polybrominated diphenyl ethers (PBDEs), common flame retardants in various consumer products. However, their obesogenic effects and mechanism are underexplored. We employed non-targeted met…	10.1016/j.scitotenv.2018.07.087
2021	C. Yu; Q. Wen; Q. Ren; Y. Du; X. Xie	Polychlorinated biphenyl congener 180 (PCB 180) regulates mitotic clonal expansion and enhances adipogenesis through modulation of C/EBPβ SUMOylation in preadipocytes	PCB 180 is a typical non-dioxin-like polychlorinated biphenyl (NDL-PCB). It is one of the most prevalent PCB-congeners found in human adipose tissue. However, the role of PCB 180 in obesity remains poorly understood. The aim of this study was to explore the adipogenic effect and mechanism of PCB 180. Significant enhancement in adipogenesis was observed when differentiating murine 3T3-L1 preadipoc…	10.1016/j.fct.2021.112205
2024	D. Bozdag; J. van Voorthuizen; N. Korpel; S. Lentz; H. Gurer-Orhan; J. H. Kamstra	Dysregulation of adipogenesis and disrupted lipid metabolism by the antidepressants citalopram and sertraline	Selective Serotonin Reuptake Inhibitors (SSRIs) are widely used medications for the treatment of major depressive disorder. However, long-term SSRI use has been associated with weight gain and altered lipid profiles. These findings suggest that SSRIs may have negative effects on metabolism. Exposure to certain chemicals called ‘obesogens’ is known to promote lipid accumulation and obesity by modu…	10.1016/j.taap.2024.116937
2018	D. Chen; Y. Wang; K. Wu; X. Wang	Dual effects of metformin on adipogenic differentiation of 3T3-L1 preadipocyte in AMPK-dependent and independent manners	Metformin has been reported to have body weight lowering effects while treating type 2 diabetes. However, limited studies examined the effects of metformin on adipogenesis in vitro, and available data are inconclusive and contradictory. In this study, we examined the effects of a variety of concentrations of metformin on adipocyte differentiation of 3T3-L1 preadipocytes and found metformin exhibi…	10.3390/ijms19061547
2019	D. G. Skledar; A. Carino; J. Trontelj; J. Troberg; E. Distrutti; S. Marchianò; T. Tomašič; A. Zega; M. Finel; S. Fiorucci; L. P. Mašič	Endocrine activities and adipogenic effects of bisphenol AF and its main metabolite	Bisphenol AF (BPAF) is a fluorinated analog of bisphenol A (BPA), and it is a more potent estrogen receptor (ER) agonist. BPAF is mainly metabolized to BPAF-glucuronide (BPAF-G), which has been reported to lack ER agonist activity and is believed to be biologically inactive. The main goal of the current study was to examine the influence of the metabolism of BPAF via glucuronidation on its ER act…	10.1016/j.chemosphere.2018.10.129
2020	D. Huang; J. Qiu; S. Kuang; M. Deng	In Vitro Evaluation of Clinical Candidates of γ-Secretase Inhibitors: Effects on Notch Inhibition and Promoting Beige Adipogenesis and Mitochondrial Biogenesis	Purpose: Inhibition of Notch signaling has been recently demonstrated to promote beige adipocyte biogenesis. However, most γ-secretase inhibitors (GSIs) used to achieve pharmacological inhibition of Notch signaling are at the basic research or preclinical stage, limiting the translation of fundamental findings into clinical practice. This present study aimed to evaluate the potential of several c…	10.1007/s11095-020-02916-7
2004	D. Pasquali; G. M. Pierantoni; A. Fusco; S. Staibano; V. Colantuoni; A. De Bellis; A. Bellastella; A. A. Sinisi	Fenofibrate increases the expression of high mobility group AT-hook 2 (HMGA2) gene and induces adipocyte differentiation of orbital fibroblasts from Graves' ophthalmopathy	Expansion of adipose tissue in the orbits is a key feature of Graves' ophthalmopathy. Recent evidence shows that orbital fibroblasts are committed to differentiate into adipocytes under appropriate stimuli. Rosiglitazone, an agonist of the nuclear hormone receptor, peroxisome proliferator-activated receptor γ (PPARγ) is able to induce both differentiation of orbital fibroblasts into mature adipoc…	10.1677/jme.0.0330133
2019	D. U. Im; S. C. Kim; G. C. Chau; S. H. Um	Carbamazepine enhances adipogenesis by inhibiting Wnt/β-catenin expression	Carbamazepine is a drug that is widely used in the treatment of epilepsy and bipolar disorder. The prevalence of obesity in patients treated with carbamazepine has been frequently reported. However, whether carbamazepine affects adipogenesis, one of the critical steps in the development of obesity, remains unclear. Here, we show that carbamazepine increased the expression levels of peroxisome pro…	10.3390/cells8111460
2009	D. W. Shin; S. N. Kim; S. M. Lee; W. Lee; M. J. Song; S. M. Park; T. R. Lee; J. H. Baik; H. K. Kim; J. H. Hong; M. Noh	(-)-Catechin promotes adipocyte differentiation in human bone marrow mesenchymal stem cells through PPARγ transactivation	Green tea intake has been shown to confer various health benefits to patients suffering from metabolic disorders. Here, we studied the effect of several major green tea polyphenols on adipocyte differentiation in human bone marrow mesenchymal stem cells (hBM-MSCs) and compared it to the effect of representative antidiabetic drugs. (-)-Catechin was the most potent of the eight green tea polyphenol…	10.1016/j.bcp.2008.09.033
2011	D. Wang; A. Haile; L. C. Jones	Rosiglitazone-induced adipogenesis in a bone marrow mesenchymal stem cell line	In vitro modeling of adipose tissue is essential for the study of adipogenesis and related diseases as well as for the development of surgical reconstruction procedures and tissue-engineering applications. Peroxisome proliferator activated receptor γ (PPARγ) has been shown to play an integral role in stimulating adipogenesis. There are several established ligands for PPARγ, including rosiglitazon…
2015	E. Akiyama; H. Kakutani; T. Nakao; Y. Motomura; Y. Takano; R. Sorakubo; A. Mizuno; O. Aozasa; K. Tachibana; T. Doi; S. Ohta	Facilitation of adipocyte differentiation of 3T3-L1 cells by debrominated tetrabromobisphenol A compounds detected in Japanese breast milk	Tetrabromobisphenol A (TeBBPA) is widely used type of brominated flame retardant. In this study, we newly synthesized materials for the debrominated congeners, 2,2',6-tribromobisphenol A (TriBBPA), 2,2'-dibromobisphenol A (2,2'-DiBBPA), 2,6-dibromobisphenol A (2,6-DiBBPA), and 2-monobromobisphenol A (MoBBPA) and evaluated the actual extent of contamination with bisphenol A (BPA), TeBBPA and debro…	10.1016/j.envres.2015.03.035
2024	E. J. Park; S. Lee; J. Y. Kim; J. Choi; Y. S. Lee; M. Park; J. H. Jeon; H. J. Lee	The obesogen bisphenol A promotes adipogenesis in canine adipose-derived stem cells: Potential implication in dog obesity	The growing number of companion dogs has contributed to a rapidly growing market for pet products, including dog toys. However, little is known about the hazardous substances released from dog toys. This study aims to examine the potential presence of obesogens, a subset of endocrine-disrupting chemicals (EDCs) that are widely utilized as raw materials in the manufacture of dog toy components, an…	10.1016/j.chemosphere.2024.142579
2017	E. Lutfi; N. Riera-Heredia; M. Córdoba; C. Porte; J. Gutiérrez; E. Capilla; I. Navarro	Tributyltin and triphenyltin exposure promotes in vitro adipogenic differentiation but alters the adipocyte phenotype in rainbow trout	Numerous environmental pollutants have been identified as potential obesogenic compounds affecting endocrine signaling and lipid homeostasis. Among them, well-known organotins such as tributyltin (TBT) and triphenyltin (TPT), can be found in significant concentrations in aquatic environments. The aim of the present study was to investigate in vitro the effects of TBT and TPT on the development an…	10.1016/j.aquatox.2017.05.001
2023	E. Ticiani; Y. Pu; M. White; V. Adomshick; A. Veiga-Lopez	Organotin mixtures reveal interactions that modulate adipogenic differentiation in 3T3-L1 preadipocytes	Organotin chemicals (butyltins and phenyltins) are the most widely used organometallic chemicals worldwide and are used in industrial applications, such as biocides and anti-fouling paints. Tributyltin (TBT) and more recently, dibutyltin (DBT) and triphenyltin (TPT) have been reported to stimulate adipogenic differentiation. Although these chemicals co-exist in the environment, their effect in co…	10.1007/s00204-023-03512-5
2014	E. W. Y. Tung; A. Boudreau; M. G. Wade; E. Atlas	Induction of adipocyte differentiation by polybrominated diphenyl ethers (PBDEs) in 3T3-L1 cells	Polybrominated diphenyl ethers (PBDEs) are a class of brominated flame retardants that were extensively used in commercial products. PBDEs are ubiquitous environmental contaminants that are both lipophilic and bioaccumulative. Effects of PBDEs on adipogenesis were studied in the 3T3-L1 preadipocyte cell model in the presence and absence of a known adipogenic agent, dexamethasone (DEX). A PBDE mix…	10.1371/journal.pone.0094583
2017	E. W. Y. Tung; S. Ahmed; V. Peshdary; E. Atlas	Firemaster® 550 and its components isopropylated triphenyl phosphate and triphenyl phosphate enhance adipogenesis and transcriptional activity of peroxisome proliferator activated receptor (Pparγ) on the adipocyte protein 2 (aP2) promoter	Firemaster® 550 (FM550) is a chemical mixture currently used as an additive flame retardant in commercial products, and is comprised of 2-ethylhexyl-2,3,4,5-tertrabromobenzoate (TBB), bis(2-ethylhexyl) tetrabromophthalate (TBPH), triphenyl phosphate (TPP), and isopropylated triphenyl phosphate (IPTP). Animal and in vitro studies suggest that FM550, TPP and IPTP may have adipogenic effects and may…	10.1371/journal.pone.0175855
2017	E. W. Y. Tung; V. Peshdary; R. Gagné; A. Rowan-Carroll; C. L. Yauk; A. Boudreau; E. Atlas	Adipogenic effects and gene expression profiling of firemaster ® 550 components in human primary preadipocytes	BACKGROUND: Exposure to flame retardants has been associated with negative health outcomes including metabolic effects. As polybrominated diphenyl ether flame retardants were pulled from commerce, human exposure to new flame retardants such as Firemaster® 550 (FM550) has increased. Although previous studies in murine systems have shown that FM550 and its main components increase adipogenesis, the…	10.1289/ehp1318
2013	E. Y. Park; C. E. Yeum; G. Seo; J. Y. Lee; S. B. Lee; G. T. Chae	The adipogenic effect of palmitate in mouse bone marrow-derived mesenchymal stem cells	In the present study, we examined the effect of palmitate on adipocyte differentiation in mouse bone marrow- derived mesenchymal stem cells (MSCs). Obesity is associated with increased adipocyte differentiation of preadipocytes or MSCs. Free fatty acids (FFAs) have been reported to have an influence on adipogenesis. Thus, the elevated level of FFAs in obese individuals may set off a vicious cycle…	10.1007/s13770-013-0005-4
2017	F. A. Milton; M. G. Lacerda; S. B. P. Sinoti; P. G. Mesquita; D. Prakasan; M. S. Coelho; C. L. de Lima; A. G. Martini; G. T. Pazzine; M. F. Borin; A. A. Amato; F. A. R. Neves	Dibutyltin compounds effects on PPARγ/RXRα activity, adipogenesis, and inflammation in mammalians cells	Organotins are a group of chemical compounds that have a tin atom covalently bound to one or more organic groups. The best-studied organotin is tributyltin chloride, which is an environmental pollutant and an endocrine disruptor. Tributyltin chloride has been shown to bind to PPARγ/RXRα and induces adipogenesis in different mammalian cells. However, there are few studies with other organotin comp…	10.3389/fphar.2017.00507
2016	F. Ariemma; V. D'Esposito; D. Liguoro; F. Oriente; S. Cabaro; A. Liotti; I. Cimmino; M. Longo; F. Beguinot; P. Formisano; R. Valentino	Low-Dose bisphenol-A impairs adipogenesis and generates dysfunctional 3T3-L1 adipocytes	Environmental endocrine disruptors (EDCs), including bisphenol-A (BPA), have been recently involved in obesity and diabetes by dysregulating adipose tissue function. Our aim was to examine whether prolonged exposure to low doses of BPA could affect adipogenesis and adipocyte metabolic functions. Therefore, 3T3-L1 pre-Adipocytes were cultured for three weeks with BPA 1nM to mimic human environment…	10.1371/journal.pone.0150762
2006	F. Grün; H. Watanabe; Z. Zamanian; L. Maeda; K. Arima; R. Cubacha; D. M. Gardiner; J. Kanno; T. Iguchi; B. Blumberg	Endocrine-disrupting organotin compounds are potent inducers of adipogenesis in vertebrates	Dietary and xenobiotic compounds can disrupt endocrine signaling, particularly of steroid receptors and sexual differentiation. Evidence is also mounting that implicates environmental agents in the growing epidemic of obesity. Despite a long-standing interest in such compounds, their identity has remained elusive. Here we show that the persistent and ubiquitous environmental contaminant, tributyl…	10.1210/me.2005-0367
2004	F. H. Wezeman; Z. Gong	Adipogenic effect of alcohol on human bone marrow - Derived mesenchymal stem cells	Background: In addition to a decrease in bone mass in alcoholics their osteopenic skeletons show an increase in bone marrow adiposity. Human bone marrow mesenchymal stem cells (hMSC) in vivo differentiate into several phenotypes including osteogenic and adipogenic cells, both of which remain as resident populations of bone marrow. In vitro, the lineage commitment and differentiation of hMSC towar…	10.1097/01.Alc.0000130808.49262.F5
2020	F. V. Andrews; S. M. Kim; L. Edwards; J. J. Schlezinger	Identifying adipogenic chemicals: Disparate effects in 3T3-L1, OP9 and primary mesenchymal multipotent cell models	3T3-L1 pre-adipocytes are used commonly to identify new adipogens, but this cell line has been shown to produce variable results. Here, potential adipogenic chemicals (identified in the ToxCast dataset using the Toxicological Priority Index) were tested for their ability to induce adipocyte differentiation in 3T3-L1 cells, OP9 cells and primary mouse bone marrow multipotent stromal cells (BM-MSC)…	10.1016/j.tiv.2020.104904
2017	G. Cano-Sancho; A. Smith; M. A. La Merrill	Triphenyl phosphate enhances adipogenic differentiation, glucose uptake and lipolysis via endocrine and noradrenergic mechanisms	The use of triphenyl phosphate (TPhP) as a flame retardant or plasticizer has increased during the last decade, resulting in widespread human exposure without commensurate toxicity assessment. The main objectives of this study were to assess the in vitro effect of TPhP and its metabolite diphenyl phosphate (DPhP) on the adipogenic differentiation of 3T3-L1 cells, as well as glucose uptake and lip…	10.1016/j.tiv.2017.01.021
2011	G. Howell; L. Mangum	Exposure to bioaccumulative organochlorine compounds alters adipogenesis, fatty acid uptake, and adipokine production in NIH3T3-L1 cells	Exposure to the organochlorine compounds p,. p'-dichlorodiphenyldichloroethylene (DDE) and oxychlordane have been associated with an increased prevalence of diabetes. Although the exact etiology of diabetes, especially type 2 diabetes, is not known, it is thought that adipose dysfunction plays a vital role in the progression of this disease. Thus, the present study examined whether exposure to th…	10.1016/j.tiv.2010.10.015
2003	G. J. Hausman	Dexamethasone induced preadipocyte recruitment and expression of CCAAT/enhancing binding protein α and peroxisome proliferator activated receptor-γ proteins in porcine stromal-vascular (S-V) cell cultures obtained before and after the onset of fetal adipogenesis	The present study examined the influence of dexamethasone (DEX) treatment on preadipocyte recruitment and expression of transcription factor proteins in adipose tissue stromal-vascular (S-V) cell cultures from 50 and 75 day old pig fetuses and young pigs. C/EBPα, C/EBPδ, and PPARγ immunoreactive cells had evenly reactive nuclei and unreactive nucleoli. DEX recruited many more preadipocytes in 75 …	10.1016/s0016-6480(03)00149-7
2012	G. Petrighi Polidori; M. A. Lomax; K. Docherty	Palmitate enhances the differentiation of mouse embryonic stem cells towards white adipocyte lineages	The number of adipocyte progenitors is determined early in foetal and neonatal development in a process which may be altered by gender and excess nutrient intake, and which in turn determines fat mass in adulthood and the risk of developing obesity. Here we investigate the hypothesis that excess nutrients, in this case the long chain fatty acid palmitate, can program differentiating stem cells to…	10.1016/j.mce.2012.03.010
2013	G. R. Beck; N. B. Khazai; G. F. Bouloux; C. E. Camalier; Y. Lin; L. M. Garneys; J. Siqueira; L. Peng; F. Pasquel; D. Umpierrez; D. Smiley; G. E. Umpierrez	The effects of thiazolidinediones on human bone marrow stromal cell differentiation in vitro and in thiazolidinedione-treated patients with type 2 diabetes	Thiazolidinedione (TZD) therapy has been associated with an increased risk of bone fractures. Studies in rodents have led to a model in which decreased bone quality in response to TZDs is due to a competition of lineage commitment between osteoblasts (OBs) and adipocytes (ADs) for a common precursor cell, resulting in decreased OB numbers. Our goal was to investigate the effects of TZD exposure o…	10.1016/j.trsl.2012.08.006
2014	G. Shu; N. S. Lu; X. T. Zhu; Y. Xu; M. Q. Du; Q. P. Xie; C. J. Zhu; Q. Xu; S. B. Wang; L. N. Wang; P. Gao; Q. Y. Xi; Y. L. Zhang; Q. Y. Jiang	Phloretin promotes adipocyte differentiation in vitro and improves glucose homeostasis in vivo	Adipocyte dysfunction is associated with many metabolic diseases such as obesity, insulin resistance and diabetes. Previous studies found that phloretin promotes 3T3-L1 cells differentiation, but the underlying mechanisms for phloretin's effects on adipogenesis remain unclear. In this study, we demonstrated that phloretin enhanced the lipid accumulation in porcine primary adipocytes in a time-dep…	10.1016/j.jnutbio.2014.07.007
2023	G. Wang; Y. Huang; Y. Gao; G. Chen; L. Cui; Y. Peng; Q. Sun	The fat accumulation promotion effects of dihydrxytetraphenylmethane and its underlying mechanisms via transcriptome analysis	Dihydrxytetraphenylmethane, also known as Bisphenol BP (BPBP), has been increasingly used in industrial production and more frequently detected in the environment as an alternative plasticizer of BPA. However, there are no reports about BPBP in food safety or its effects on cellular lipogenesis. The purpose of this research was to investigate the influence and potential mechanisms of BPBP on adip…	10.1016/j.crfs.2023.100534
2022	H. C. Nunes; S. C. Tavares; H. V. Garcia; M. S. Cucielo; S. A. A. dos Santos; M. C. E. Aal; M. A. de Golim; L. A. Justulin; A. O. Ribeiro; E. Deffune; W. R. Scarano; F. K. Delella	Bisphenol A and 2,3,7,8-tetrachlorodibenzo-p-dioxin at non-cytotoxic doses alter the differentiation potential and cell function of rat adipose-stem cells	The possibility of chemical contamination is an important issue to consider when designing a cell therapy strategy. Both bisphenol A (BPA) and 2,3,7,8-tetrachlorodibenzo-p-dioxin (TCDD) are among the most environmentally relevant endocrine disrupting chemicals (EDCs, compounds with a high affinity for adipose tissue) recently studied. Adipose-derived stem cells (ASCs) are mesenchymal stromal cell…	10.1002/tox.23598
2011	H. Cheng; L. Qiu; H. Zhang; M. Cheng; W. Li; X. Zhao; K. Liu; L. Lei; J. Ma	Arsenic trioxide promotes senescence and regulates the balance of adipogenic and osteogenic differentiation in human mesenchymal stem cells	Arsenic trioxide (ATO) as an anti-tumor drug could induce differentiation and apoptosis in tumor cells. Mesenchymal stem cells (MSCs) play important roles in the hematogenesis of bone marrow. Many reports have shown that the disorder of MSC adipogenic and osteogenic differentiation occurs in some diseases. However, reports about the effects of ATO on MSCs are limited. In this study, we found that…	10.1093/abbs/gmq130
2018	H. Dong; X. Yao; S. Liu; N. Yin; F. Faiola	Non-cytotoxic nanomolar concentrations of bisphenol A induce human mesenchymal stem cell adipogenesis and osteogenesis	Bisphenol A (BPA) is a typical endocrine disrupting chemical with extensive applications, and has been correlated with various hazardous health effects, including obesity and other metabolic-related diseases. Human mesenchymal stem cells (hMSCs), due to their abilities to differentiate into adipocytes and osteoblasts, can be a good in vitro model to assess chemical-dependent toxicity on adipogene…	10.1016/j.ecoenv.2018.08.052
2012	H. G. Park; E. J. Bak; G. H. Woo; J. M. Kim; Z. Quan; J. M. Kim; H. K. Yoon; S. H. Cheon; G. Yoon; Y. J. Yoo; Y. Na; J. H. Cha	Licochalcone E has an antidiabetic effect	Licochalcone E (lico E) is a retrochalcone isolated from the root of Glycyrrhiza inflata. Retrochalcone compounds evidence a variety of pharmacological profiles, including anticancer, antiparasitic, antibacterial, antioxidative and superoxide-scavenging properties. In this study, we evaluated the biological effects of lico E on adipocyte differentiation in vitro and obesity-related diabetes in vi…	10.1016/j.jnutbio.2011.03.021
2005	H. Inadera; A. Shimomura	Environmental chemical tributyltin augments adipocyte differentiation	Scientific attention has been drawn to environmental factors that affect obesity and type II diabetes. Previously, acute organotin toxicosis was reported to induce hyperglycemia without morphological abnormalities in islet tissue, suggesting that these compounds have a direct effect on adipose tissue. Therefore, we investigated the effect of tributyltin (TBT) on adipocyte differentiation. When co…	10.1016/j.toxlet.2005.05.015
2015	H. Kato; G. Tanaka; S. Masuda; J. Ogasawara; T. Sakurai; T. Kizaki; H. Ohno; T. Izawa	Melatonin promotes adipogenesis and mitochondrial biogenesis in 3T3-L1 preadipocytes	Abstract Melatonin is synthesized in the pineal gland, but elicits a wide range of physiological responses in peripheral target tissues. Recent advances suggest that melatonin controls adiposity, resulting in changes in body weight. The aim of this study was to investigate the effect of melatonin on adipogenesis and mitochondrial biogenesis in 3T3-L1 mouse embryo fibroblasts. Melatonin significan…	10.1111/jpi.12259
2023	H. Li; Y. Dong; C. Han; L. Xia; Y. Zhang; T. Chen; H. Wang; G. Xu	Suramin, an antiparasitic drug, stimulates adipocyte differentiation and promotes adipogenesis	Background: Previous studies demonstrated that mast cells with their degranulated component heparin are the major endogenous factors that stimulate preadipocyte differentiation and promote fascial adipogenesis, and this effect is related to the structure of heparin. Regarding the structural and physiological properties of the negatively charged polymers, hexasulfonated suramin, a centuries-old me…	10.1186/s12944-023-01980-3
2020	H. Liu; Y. L. Zhan; G. J. Luo; L. L. Zou; Y. Li; H. Y. Lu	Liraglutide and insulin have contrary effects on adipogenesis of human adipose-derived stem cells via wnt pathway	Background: Glucagon-like peptide-1 (GLP-1) has been reported to have beneficial impacts on improving human’s metabolism and ameliorating insulin resistance. While insulin is another important and conventional drug in diabetes treatment, but it has an adverse effect on weight gain. Purpose: To make sure whether GLP-1 and insulin play different roles in human adiposederived stem cells (hADSCs). Me…	10.2147/dmso.S253097
2005	H. Masuno; J. Iwanami; T. Kidani; K. Sakayama; K. Honda	Bisphenol A accelerates terminal differentiation of 3T3-L1 cells into adipocytes through the phosphatidylinositol 3-kinase pathway	In order to identify whether bisphenol A (BPA) acts as an adipogenic agent, following the hormonal induction of differentiation into adipocytes, 3T3-L1 cells were treated for six days with BPA alone. Treatment with BPA increased the triacylglycerol (TG) content of the cultures, increased the percentage of Oil Red O-staining cells in the cultures, and increased the levels of lipoprotein lipase (LP…	10.1093/toxsci/kfi088
2024	H. Qin; Y. Lang; Y. Wang; W. Cui; Y. Niu; H. Luan; M. Li; H. Zhang; S. Li; C. Wang; W. Liu	Adipogenic and osteogenic effects of OBS and synergistic action with PFOS via PPARγ–RXRα heterodimers	Sodium p-perfluorous nonenoxybenzenesulfonate (OBS) is a novel alternative to perfluorooctane sulfonate (PFOS), with environmental health risks largely unknown. The present study aims to unravel the adipogenesis effects and underlying molecular initiating events of OBS, which are crucial for understanding and predicting its adverse outcome. In undifferentiated human mesenchymal stem cells (hMSCs)…	10.1016/j.envint.2023.108354
2016	H. Routti; R. Lille-Langoy; M. K. Berg; T. Fink; M. Harju; K. Kristiansen; P. Rostkowski; M. Rusten; I. Sylte; L. Øygarden; A. Goksoyr	Environmental Chemicals Modulate Polar Bear (Ursus maritimus) Peroxisome Proliferator-Activated Receptor Gamma (PPARG) and Adipogenesis in Vitro	We studied interactions between polar bear peroxisome proliferator-activated receptor gamma (pbPPARG) and selected compounds using a luciferase reporter assay and predictions through molecular docking. Furthermore, we studied adipogenesis by liver and adipose tissue extracts from a polar bear and three synthetic mixtures of contaminants in murine 3T3-L1 preadipocytes and polar bear adipose tissue…	10.1021/acs.est.6b03020
2013	H. Vaidya; R. K. Goyal; S. K. Cheema	Anti-diabetic activity of swertiamarin is due to an active metabolite, gentianine, that upregulates PPAR-γ gene expression in 3T3-L1 cells	We have previously shown the anti-diabetic effects of swertiamarin; however, pharmacokinetic analysis showed that swertiamarin had a plasma half-life of 1.3 h. Gentianine is an active metabolite of swertiamarin that possesses a pharmacophoric moiety. The aim of this study was to explore the possibility whether the anti-diabetic effect of swertiamarin is due to gentianine. Swertiamarin treatment h…	10.1002/ptr.4763
2023	H. W. Kim; Y. A. Jung; J. M. Yun; Y. Kim; S. A. Kim; S. I. Suh; Y. W. Ryoo	Effects of Poly-L-Lactic Acid on Adipogenesis and Collagen Gene Expression in Cultured Adipocytes Irradiated with Ultraviolet B Rays	Background: Poly-L-lactic acid (PLLA), a synthetic, biocompatible, and biodegradable polymer, has been safely used in several clinical applications. Recently, PLLA has been widely used in the field of dermatology to treat wrinkles in aging skin. Reportedly, PLLA directly acts on dermal fibroblasts causing a significant increase in the expression of type I collagen. However, little is known about …	10.5021/ad.22.177
2019	H. Wang; X. Mao; M. Du	Phytanic acid activates PPARα to promote beige adipogenic differentiation of preadipocytes	A better understanding of the mechanisms of beige and brown adipogenesis is needed for developing strategies to prevent and treat obesity and associated metabolic disorders. Phytanic acid (PA) exists in a wide range of foods, especially in milk fat and marine foods, but its effects on obesity and beige adipogenesis remain poorly defined. The objective is to investigate the effects and regulatory …	10.1016/j.jnutbio.2019.02.013
2017	H. Y. Kim; W. Y. Kwon; Y. A. Kim; Y. J. Oh; S. H. Yoo; M. H. Lee; J. Y. Bae; J. M. Kim; Y. H. Yoo	Polychlorinated biphenyls exposure-induced insulin resistance is mediated by lipid droplet enlargement through Fsp27	Although epidemiological and experimental studies demonstrated that polychlorinated biphenyls (PCBs) lead to insulin resistance, the mechanism underlying PCBs-induced insulin resistance has remained unsolved. In this study, we examined in vitro and in vivo effects of PCB-118 (dioxin-like PCB) and PCB-138 (non-dioxin-like PCB) on adipocyte differentiation, lipid droplet growth, and insulin action.…	10.1007/s00204-016-1889-2
2015	H. Yan; K. M. Ajuwon	Mechanism of butyrate stimulation of triglyceride storage and adipokine expression during adipogenic differentiation of porcine stromovascular cells	Short chain fatty acids (SCFA), products of microbial fermentation of dietary fiber, exert multiple metabolic effects in cells. Previously, we had demonstrated that soluble fiber influenced fat mass accumulation, gut microbial community structure and SCFA production in pigs. The current study was designed to identify effects of SCFA treatment during adipogenic differentiation of porcine stromovas…	10.1371/journal.pone.0145940
2021	I. C. Cohen; E. R. Cohenour; K. G. Harnett; S. M. Schuh	BPA, BPAF and TMBPF alter adipogenesis and fat accumulation in human mesenchymal stem cells, with implications for obesity	Bisphenol A (BPA) is an endocrine-disrupting chemical used in the production of plastics, and is linked to developmental, reproductive, and metabolic disorders including obesity. Manufac-turers have begun using ‘BPA-free’ alternatives instead of BPA in many consumer products. How-ever, these alternatives have had much less testing and oversight, yet they are already being mass-produced and used a…	10.3390/ijms22105363
2014	I. Cuaranta-Monroy; Z. Simandi; Z. Kolostyak; Q. M. Doan-Xuan; S. Poliska; A. Horvath; G. Nagy; Z. Bacso; L. Nagy	Highly efficient differentiation of embryonic stem cells into adipocytes by ascorbic acid	Adipocyte differentiation and function have become the major research targets due to the increasing interest in obesity and related metabolic conditions. Although, late stages of adipogenesis have been extensively studied, the early phases remain poorly understood. Here we present that supplementing ascorbic acid (AsA) to the adipogenic differentiation cocktail enables the robust and efficient di…	10.1016/j.scr.2014.04.015
2003	I. Nakajima; S. Muroya; K. Chikuni	Growth arrest by octanoate is required for porcine preadipocyte differentiation	A preadipocyte clonal line has been established from porcine subcutaneous tissue. This line, designated PSPA, showed a fibroblastic phenotype and kept on growing under a preadipose condition even after reaching confluence. When confluent cultures were stimulated with insulin, dexamethasone, biotin, pantothenate, and octanoate, growth was arrested, and the cells exhibited a marked increase in lipo…	10.1016/j.bbrc.2003.08.057
2021	I. Reina-Pérez; A. Olivas-Martínez; V. Mustieles; F. J. Ruiz-Ojeda; J. M. Molina-Molina; N. Olea; M. F. Fernández	Bisphenol F and bisphenol S promote lipid accumulation and adipogenesis in human adipose-derived stem cells	Bisphenol F (BPF) and bisphenol S (BPS) are increasingly used as substitutes for bisphenol A (BPA), an endocrine disrupting chemical (EDC) with obesogenic activity. We investigated the in vitro effects of BPS and BPF on the adipogenesis of human adipose-derived stem cells (hASCs) exposed to different doses (0.01, 0.1, 1, 10 and 25 μM), stopping the adipogenic process at 7 or 14 days. Intracellula…	10.1016/j.fct.2021.112216
2016	J. Anter; J. M. Quesada-Gómez; G. Dorado; A. Casado-Díaz	Effect of Hydroxytyrosol on Human Mesenchymal Stromal/Stem Cell Differentiation into Adipocytes and Osteoblasts	Background and Aims Natural phenolic compounds are known for their antioxidant capacity, showing biological activity in numerous physiological processes. Such chemicals have been proposed for prevention or treatment of pathologies like osteoporosis and diabetes. One of these is hydroxytyrosol (HT), which may be involved in the differentiation of human mesenchymal stromal/stem cells (MSCs), which …	10.1016/j.arcmed.2016.06.006
2020	J. Blanco; L. Guardia-Escote; M. Mulero; P. Basaure; J. Biosca-Brull; M. Cabré; M. T. Colomina; J. L. Domingo; D. J. Sánchez	Obesogenic effects of chlorpyrifos and its metabolites during the differentiation of 3T3-L1 preadipocytes	Chlorpyrifos (CPF) is an organophosphorus pesticide widely and extensively used in agriculture in more than one hundred countries and found ubiquitously in the environment. The present study was aimed at providing a better understanding of the obesogenic potential of CPF and its metabolites, as well as to evaluate their effects on the adipocyte differentiation process. For it, during the initial …	10.1016/j.fct.2020.111171
2020	J. C. Shin; E. Lee; S. An; S. H. Jin; J. Ha; W. J. Choi; M. Noh	Benzophenone-3 and benzophenone-8 exhibit obesogenic activity via peroxisome proliferator-activated receptor γ pathway	Benzophenone-3 (BP-3) and benzopenone-8 (BP-8) are commonly used ultraviolet (UV) filter ingredients in diverse sunscreen products. Recently, the obesogenic activity of avobenzone, a long wave UV A filter, was elucidated in the adipogenesis model of human bone marrow mesenchymal stem cells (hBM-MSCs). In this study, the obesogenic potentials of BP-3 and BP-8 were investigated because of their che…	10.1016/j.tiv.2020.104886
2018	J. Chen; X. Ma; Y. Yang; Z. Dai; Z. Wu; G. Wu	Glycine enhances expression of adiponectin and IL-10 in 3T3-L1 adipocytes without affecting adipogenesis and lipolysis	Glycine supplementation has been reported to enhance white-fat loss and improve sensitivity to insulin in animals with obesity or type 2 diabetes. However, the underlying mechanisms responsible for the beneficial effects of glycine remain largely unknown. The purpose of this study was to test the hypothesis that glycine regulates adipocyte differentiation, adipogenesis, and lipolysis, therefore, …	10.1007/s00726-018-2537-3
2013	J. Díaz-Delfín; P. Domingo; M. Giralt; F. Villarroya	Maraviroc reduces cytokine expression and secretion in human adipose cells without altering adipogenic differentiation	Maraviroc (MVC) is a drug approved for use as part of HAART in treatment-experienced HIV-1 patients with CCR5-tropic virus. Despite the current concerns on the alterations in adipose tissue that frequently appear in HIV-infected patients under HAART, there is no information available on the effects of MVC on adipose tissue. Here we studied the effects of MVC during and after the differentiation o…	10.1016/j.cyto.2012.12.013
2011	J. E. Campbell; A. J. Peckett; A. M. D'Souza; T. J. Hawke; M. C. Riddell	Adipogenic and lipolytic effects of chronic glucocorticoid exposure	Glucocorticoids have been proposed to be both adipogenic and lipolytic in action within adipose tissue, although it is unknown whether these actions can occur simultaneously. Here we investigate both the in vitro and in vivo effects of corticosterone (Cort) on adipose tissue metabolism. Cort increased 3T3-L1 preadipocyte differentiation in a concentration-dependent manner, but did not increase li…	10.1152/ajpcell.00045.2010
2014	J. F. Ohlstein; A. L. Strong; J. A. McLachlan; J. M. Gimble; M. E. Burow; B. A. Bunnell	Bisphenol a enhances adipogenic differentiation of human adipose stromal/stem cells	Exposure of humans to the endocrine disrupter bisphenol A (BPA) has been associated with increased weight and obesity. However, the mechanism(s) by which BPA increases adipose tissue in humans remains to be determined. The goal of this study was to determine the effects of BPA on adipogenesis of cultured human adipose stromal/stem cells (ASCs), precursors to mature adipocytes. ASCs from three don…	10.1530/jme-14-0052
2014	J. G. Boucher; A. Boudreau; E. Atlas	Bisphenol a induces differentiation of human preadipocytes in the absence of glucocorticoid and is inhibited by an estrogen-receptor antagonist	background: Obesity is a major health concern in the developed world, and increasing evidence suggests that exposures to common environmental substances may enhance the risk for the development of this disease. objectiveS: The current study examines the effect of the ubiquitous plastic monomer bisphenol A (BPA) on the differentiation of primary human preadipocytes in vitro and the role of the est…	10.1038/nutd.2013.43
2015	J. G. Boucher; A. Boudreau; S. Ahmed; E. Atlas	In vitro effects of bisphenol A β-D-glucuronide (BPA-G) on adipogenesis in human and murine preadipocytes	BACKGROUND: Exposure to common environmental substances, such as bisphenol A (BPA), has been associated with a number of negative health outcomes. In vivo, BPA is rapidly converted to its predominant metabolite, BPA-glucuronide (BPA-G), which has long been believed to be biologically inactive because it lacks estrogenic activity. However, the effects of BPA-G on cellular metabolism have not been …	10.1289/ehp.1409143
2016	J. G. Boucher; S. Ahmed; E. Atlas	Bisphenol S induces adipogenesis in primary human preadipocytes from female donors	Humanexposure to bisphenol A has been associated with negative health outcomes in humans and its use is now regulated in a number of countries. Bisphenol S (BPS) is increasingly used as a replacement for bisphenol A; however, its effects on cellular metabolism and potential role as an endocrine disruptor have not been fully characterized. In the current study, we evaluated the effect of BPS on ad…	10.1210/en.2015-1872
2020	J. Gorwood; C. Bourgeois; V. Pourcher; G. Pourcher; F. Charlotte; M. Mantecon; C. Rose; R. Morichon; M. Atlan; R. Le Grand; D. Desjardins; C. Katlama; B. Fève; O. Lambotte; J. Capeau; V. Béréziat; C. Lagathu	The integrase inhibitors dolutegravir and raltegravir exert proadipogenic and profibrotic effects and induce insulin resistance in human/simian adipose tissue and human adipocytes	Background. Although some integrase strand transfer inhibitors (INSTIs) promote peripheral and central adipose tissue/weight gain in people with human immunodeficiency virus (PHIV), the underlying mechanism has not been identified. Here, we used human and simian models to assess the impact of INSTIs on adipose tissue phenotype and function. Methods. Adipocyte size and fibrosis were determined in …	10.1093/cid/ciaa259
2014	J. H. Kamstra; E. Hruba; B. Blumberg; A. Janesick; S. Mandrup; T. Hamers; J. Legler	Transcriptional and epigenetic mechanisms underlying enhanced in vitro adipocyte differentiation by the brominated flame retardant bde-47	Recent studies suggest that exposure to endocrine-disrupting compounds (EDCs) may play a role in the development of obesity. EDCs such as the flame retardant 2,2′,4,4′-tetrabrominated diphenyl ether (BDE-47) have been shown to enhance adipocyte differentiation in the murine 3T3-L1 model the mechanisms by which EDCs direct preadipocytes to form adipocytes are poorly understood. Here, we examined t…	10.1021/es405524b
2015	J. H. Sung; H. S. An; J. H. Jeong; S. Shin; S. Y. Song	Megestrol acetate increases the proliferation, migration, and adipogenic differentiation of adipose-derived stem cells via glucocorticoid receptor	Because adipose-derived stem cells (ASCs) are usually expanded to acquire large numbers of cells for therapeutic applications, it is important to increase the production yield and regenerative potential during expansion. Therefore, a tremendous need exists for alternative ASC stimuli during cultivation to increase the proliferation and adipogenic differentiation of ASCs. The present study primari…	10.5966/sctm.2015-0009
2024	J. Heikkinen; S. Palosaari; P. Lehenkari	Cigarette smoke extract decreases human bone marrow mesenchymal stromal cell adipogenic differentiation	Background: Smoking and nicotine impose detrimental health effects including adipose tissue dysfunction. Despite extensive physiological evidence, the cellular mechanisms remain poorly understood, with few studies examining the effects of cigarette smoke extract (CSE) or nicotine on adipocyte differentiation. Methods: Primary human bone marrow-derived mesenchymal stromal cells (MSCs) were exposed…	10.1016/j.tiv.2024.105949
2014	J. J. Patel; O. R. Butters; T. R. Arnett	PPAR agonists stimulate adipogenesis at the expense of osteoblast differentiation while inhibiting osteoclast formation and activity	Drugs used in the treatment of type 2 diabetes and cardiovascular disease, specifically peroxisome proliferator-activated receptor (PPAR) agonists, have been reported to affect bone cell function and fracture risk. In this study, we assessed the direct effects of PPAR-γ agonists (rosiglitazone and troglitazone), used in the treatment of diabetes, and a PPAR-α agonist (fenofibrate), used to treat …	10.1002/cbf.3025
2010	J. J. Tomlinson; A. Boudreau; D. Wu; H. A. Salem; A. Carrigan; A. Gagnon; A. J. Mears; A. Sorisky; E. Atlas; R. J. G. Haché	Insulin sensitization of human preadipocytes through glucocorticoid hormone induction of forkhead transcription factors	Glucocorticoids are synthesized locally in adipose tissue and contribute to metabolic disease through the facilitation of adipose tissue expansion. Here we report that exposure of human primary preadipocytes to glucocorticoids increases their sensitivity to insulin and enhances their subsequent response to stimuli that promote differentiation. This effect was observed in primary human preadipocyt…	10.1210/me.2009-0091
2014	J. Kim; Y. Park; K. S. Yoon; J. M. Clark; Y. Park	Permethrin alters adipogenesis in 3T3-L1 adipocytes and causes insulin resistance in C2C12 myotubes	Pyrethroids are a class of insecticides structurally derived from the naturally occurring insecticides called pyrethrins. Along with emerging evidence that exposure to insecticides is linked to altered weight gain and glucose homeostasis, exposure to pyrethroids has been linked to altered blood glucose levels in humans. Thus, the purpose of this study was to determine the role of permethrin on li…	10.1002/jbt.21580
2015	J. Naowaboot; C. H. Chung; R. Choi	Rutin stimulates adipocyte differentiation and adiponectin secretion in 3T3-L1 adipocytes	Rutin is a flavonoid, which is found in many plants. It has been shown to reduce blood glucose and increase insulin levels in diabetic rats. In the present study, the authors aimed to elucidate the molecular basis for the observed antidiabetic activity using murine 3T3-L1 preadipocyte cultures. The treatment of differentiating 3T3-L1 cells with rutin at concentrations of 3, 10, 30 and 100 μM sign…
2014	J. Naowaboot; C. H. Chung; R. Choi; P. Pannangpetch	Umbelliferone increases the expression of adipocyte-specific genes in 3 T3-L1 adipocyte	Umbelliferone (UMB), a natural product of coumarin family, has been shown to reduce blood glucose and to improve lipid profiles in streptozotocin (STZ)-induced diabetic rats. Our objective was to examine the effect of UMB on adipogenesis by investigating its stimulatory effect on lipid accumulation and mRNA expression of adipogenic transcription factors and adipocyte-specific genes in 3T3-L1 prea…	10.1002/ptr.5180
2002	J. Pablo Rodrguez; S. Ros; M. Gonzlez	Modulation of the proliferation and differentiation of human mesenchymal stem cells by copper	Copper plays important functional roles in bone metabolism and turnover. It is known that it is essential for normal growth and development of the skeleton in humans and in animals. Although at present the exact role that copper plays in bone metabolism is unknown, bone abnormalities are a feature of severe copper deficiency. Osteoblasts are derived from mesenchymal stem cells (MSCs) present in b…	10.1002/jcb.10111
2016	J. S. Hwang; S. Y. Kim; E. H. Jung; M. Y. Kwon; K. H. Kim; H. Cho; I. O. Han	Exogenous Sodium Pyruvate Stimulates Adipogenesis of 3T3-L1 Cells	We investigated the effects of exogenous sodium pyruvate (SP) on adipocyte differentiation, lipid accumulation, and the mRNA expression levels of adipogenesis-related genes in 3T3-L1 pre-adipocytes. Differentiation of pre-adipocytes was induced by MDI (3-isobutyl-1-methylxanthine: IBMX, dexamethasone: DEX, and insulin), in the presence or absence of SP. Adipogenesis was stimulated by SP in a conc…	10.1002/jcb.25244
2021	J. T. Kim; H. J. Lee; H. S. Lee	Organophosphorus pesticides exert estrogen receptor agonistic effect determined using Organization for Economic Cooperation and Development PBTG455, and induce estrogen receptor-dependent adipogenesis of 3T3-L1 adipocytes	Various chemicals containing pesticides can induce adipogenesis and cause obesity. Organophosphorus pesticides have been used for pest control. Here, we investigated the estrogen receptor (ER)-dependent adipogenesis-inducing effect of representative organophosphorus pesticides (OPs), diazinon, phoxim, terbufos and tolclofos-methyl in 3T3-L1 adipocytes. Four OPs exhibited ER agonistic effect, dete…	10.1016/j.envpol.2021.117090
2022	J. Völker; F. Ashcroft; I. Vedøy; L. Zimmermann; M. Wagner	Adipogenic Activity of Chemicals Used in Plastic Consumer Products	Bisphenols and phthalates, chemicals frequently used in plastic products, promote obesity in cell and animal models. However, these well-known metabolism-disrupting chemicals (MDCs) represent only a minute fraction of all compounds found in plastics. To gain a comprehensive understanding of plastics as a source of exposure to MDCs, we characterized the chemicals present in 34 everyday products us…	10.1021/acs.est.1c06316
2013	J. Wang; B. Sun; M. Hou; X. Pan; X. Li	The environmental obesogen bisphenol A promotes adipogenesis by increasing the amount of 11β-hydroxysteroid dehydrogenase type 1 in the adipose tissue of children	Background: Bisphenol A (BPA) is considered as an environmental obesogen. The enzyme 11β-hydroxysteroid dehydrogenase type 1 (11β-HSD1) converts the inactive hormone cortisone to the active hormone cortisol in adipose tissues and promotes adipogenesis.Objective: To examine whether environmentally relevant concentrations of BPA could increase the expression of 11β-HSD1, as well as that of the adip…	10.1038/ijo.2012.173
2015	J. Watt; J. J. Schlezinger	Structurally-diverse, PPARγ-activating environmental toxicants induce adipogenesis and suppress osteogenesis in bone marrow mesenchymal stromal cells	Environmental obesogens are a newly recognized category of endocrine disrupting chemicals that have been implicated in contributing to the rising rates of obesity in the United States. While obesity is typically regarded as an increase in visceral fat, adipocyte accumulation in the bone has been linked to increased fracture risk, lower bone density, and osteoporosis. Exposure to environmental tox…	10.1016/j.tox.2015.03.006
2016	J. Xu; P. Shimpi; L. Armstrong; D. Salter; A. L. Slitt	PFOS induces adipogenesis and glucose uptake in association with activation of Nrf2 signaling pathway	PFOS is a chemical of nearly ubiquitous exposure in humans. Recent studies have associated PFOS exposure to adipose tissue-related effects. The present study was to determine whether PFOS alters the process of adipogenesis and regulates insulin-stimulated glucose uptake in mouse and human preadipocytes. In murine-derived 3T3-L1 preadipocytes, PFOS enhanced hormone-induced differentiation to adipo…	10.1016/j.taap.2015.11.002
2017	J. Zhang; M. Choudhury	The plasticizer BBP selectively inhibits epigenetic regulator sirtuin during differentiation of C3H10T1/2 stem cell line	Exposure to environmental chemicals can perturb an individual's metabolic set point, especially during critical periods of development, and as a result increase his or her propensity towards obesity that is manifested later in life and possibly in successive generations. We hypothesized that benzyl butyl phthalate (BBP), a widespread endocrine disruptor, may impair one important epigenetic regula…	10.1016/j.tiv.2016.11.016
2013	K. Lida; T. Yonezawa; S. S. Choi; K. Nagai; J. T. Woo	Sodium dodecyl sulfate and sodium dodecyl benzenesulfonate are ligands for peroxisome proliferator-activated receptor γ	Sodium dodecyl sulfate (SDS) and sodium dodecyl benzenesulfonate (SDBS) are widely used anionic surfactants in household, industrial, and institutional cleaners. Although there are many reports of their toxic effects, few studies have focused on the pharmacological properties of these surfactants. Peroxisome proliferator-activated receptor (PPAR) γ is a transcriptional factor belonging to the nuc…	10.2131/jts.38.697
2013	K. Nehrenheim; I. Meyer; H. Brenden; G. Vielhaber; J. Krutmann; S. Grether-Beck	Dihydrodehydrodiisoeugenol enhances adipocyte differentiation and decreases lipolysis in murine and human cells	Loss of subcutaneous fat is a hallmark of ageing usually starting in the face. Attempts to ameliorate cosmetically the appearance of subcutaneous fat loss have been of limited success as they fail to rebuild the missing subcutaneous tissue. Ageing-driven loss of subcutaneous fat results from (i) the reduced capacity of pre-adipocytes to differentiate into adipocytes and (ii) the fact that adipocy…	10.1111/exd.12218
2019	K. Porwal; S. Pal; D. Tewari; S. Pal China; P. Singh; M. Chandra Tewari; G. Prajapati; P. Singh; S. Cheruvu; Y. A. Khan; S. Sanyal; J. R. Gayen; R. Ampapathi; A. R. Mridha; N. Chattopadhyay	Increased Bone Marrow-Specific Adipogenesis by Clofazimine Causes Impaired Fracture Healing, Osteopenia, and Osteonecrosis without Extraskeletal Effects in Rats	Mycobacterium leprae infection causes bone lesions and osteoporosis, however, the effect of antileprosy drugs on the bone is unknown. We, therefore, set out to address it by investigating osteogenic differentiation from bone marrow (BM)-derived mesenchymal stem cells (MSCs). Out of 7 antileprosy drugs, only clofazimine (CFZ) reduced MSCs viability (IC50 ∼1 μM) and their osteogenic differentiation…	10.1093/toxsci/kfz172
2012	L. B. Zhang; J. Ji; C. Lei; H. Y. Wang; Q. S. Zhao; A. J. Hou	Isoprenylated flavonoid and adipogenesis-promoting constituents of Dodonaea viscosa	Ten new isoprenylated flavonol derivatives, dodoviscins A-J (1-10), and seven known compounds (11-17) were isolated from the aerial parts of Dodonaea viscosa. Compounds 1, 2, 4, 5, 7-9, 5,7,4′-trihydroxy-3′,5′- bis(3-methyl-2-buten-1-yl)-3-methoxyflavone (11), 5,7,4′-trihydroxy- 3′,5′-bis(3-methyl-2-buten-1-yl)-3,6-dimethoxyflavone (12), 5,7,4′-trihydroxy-3′-(4-hydroxy-3-methylbutyl)-5′-(3-methyl…	10.1021/np2009797
2013	L. Bastos Sales; J. H. Kamstra; P. H. Cenijn; L. S. van Rijt; T. Hamers; J. Legler	Effects of endocrine disrupting chemicals on in vitro global DNA methylation and adipocyte differentiation	Recent studies suggest that endocrine disrupting chemicals (EDCs) may form a risk factor for obesity by altering energy metabolism through epigenetic gene regulation. The goal of this study is to investigate the effects of a range of EDCs with putative obesogenic properties on global DNA methylation and adipocyte differentiation in vitro. Murine N2A and human SK-N-AS neuroblastoma cells and murin…	10.1016/j.tiv.2013.04.005
2020	L. E. Armstrong; S. Akinbo; A. L. Slitt	2,2′,4,4′,5-Pentabromodiphenyl ether induces lipid accumulation throughout differentiation in 3T3-L1 and human preadipocytes in vitro	Flame retardants, specifically polybrominated diphenyl ethers (PBDEs), are chemical compounds widely used for industrial purposes and household materials. NHANES data indicate that nearly all Americans have trace amounts of PBDEs in serum, with even higher levels associated with occupational exposure. PBDEs are known to bioaccumulate in the environment due to their lipophilicity and stability, an…	10.1002/jbt.22485
2015	L. H. Mangum; G. E. Howell; J. E. Chambers	Exposure to p,p'-DDE enhances differentiation of 3T3-L1 preadipocytes in a model of sub-optimal differentiation	The incidence of obesity is increasing worldwide at an alarming rate. Recently, exposure to environmental contaminants, especially organochlorines such as p,p'-dichlorodiphenyldichloroethylene (DDE), has been implicated as a possible causative factor in the increasing obesity epidemic. The objective of this study was to evaluate the ability of DDE to alter adipogenesis in a model of sub-optimal d…	10.1016/j.toxlet.2015.07.009
2007	L. H. Yang; T. M. Chen; S. T. Yu; Y. H. Chen	Olanzapine induces SREBP-1-related adipogenesis in 3T3-L1 cells	Olanzapine is a second-generation atypical antipsychotic drug (AAPD). Major side effects of olanzapine are weight gain and development of diabetes mellitus, which are risk factors of cardiovascular diseases. The possible causes of metabolic adverse effects are known as poor satiety and increased food intake due to blockade of receptors such as 5-HT2C in CNS. In this study, we examine the effect o…	10.1016/j.phrs.2007.05.007
2015	L. Llobet; J. M. Toivonen; J. Montoya; E. Ruiz-Pesini; E. López-Gallardo	Xenobiotics that affect oxidative phosphorylation alter differentiation of human adipose-derived stem cells at concentrations that are found in human blood	Adipogenesis is accompanied by differentiation of adipose tissuederived stem cells to adipocytes. As part of this differentiation, biogenesis of the oxidative phosphorylation system occurs. Many chemical compounds used in medicine, agriculture or other human activities affect oxidative phosphorylation function. Therefore, these xenobiotics could alter adipogenesis. We have analyzed the effects on…	10.1242/dmm.021774
2024	L. Sun; X. Liu; J. Du; H. Yang; Y. Lin; D. Yu; C. Li; Y. Zheng	Adipogenic Effects of Cresyl Diphenyl Phosphate (Triphenyl Phosphate Alternative) through Peroxisome Proliferator-Activated Receptor Gamma Pathway: A Comprehensive Study Integrating In Vitro, In Vivo, and In Silico from Molecule to Health Risk	Cresyl diphenyl phosphate (CDP), a novel organophosphate ester (OPE), has been detected in various environmental and human samples. However, there is very limited knowledge regarding its toxicity, mechanisms of action, and potential health risks. Using new alternative methods (NAMs), across the molecular interactions, signaling pathways, cell functions, animal effects, and population risks, we in…	10.1021/acs.est.4c07215
2001	L. Tornvig; L. Mosekilde; J. Justesen; E. Falk; M. Kassem	Troglitazone treatment increases bone marrow adipose tissue volume but does not affect trabecular bone volume in mice	Aging is associated with decreased trabecular bone mass and increased adipocyte formation in bone marrow. As osteoblasts and adipocytes share common precursor cells present in the bone marrow stroma, it has been proposed that an inverse relationship exists between adipocyte and osteoblast differentiation. In order to test this hypothesis, we studied mice treated with troglitazone (n = 9) given as…	10.1007/s002230020018
2016	L. Yin; K. S. Yu; K. Lu; X. Yu	Benzyl butyl phthalate promotes adipogenesis in 3T3-L1 preadipocytes: A High Content Cellomics and metabolomic analysis	Benzyl butyl phthalate (BBP) has been known to induce developmental and reproductive toxicity. However, its association with dysregulation of adipogenesis has been poorly investigated. The present study aimed to examine the effect of BBP on the adipogenesis, and to elucidate the underlying mechanisms using the 3T3-L1 cells. The capacity of BBP to promote adipogenesis was evaluated by multiple sta…	10.1016/j.tiv.2016.01.010
2006	L. Yin; Y. B. Li; Y. S. Wang	Dexamethasone-induced adipogenesis in primary marrow stromal cell cultures: Mechanism of steroid-induced osteonecrosis	Background: In steroid-induced osteonecrosis, hypertrophy and hyperplasia of marrow fat cells and lipid deposition of osteocytes can be found in the femoral head. However, the precise reason is not clear yet. The aim of this study was to observe the effect of dexamethasone (Dex) on differentiation of marrow stromal cells (MSCs), and to investigate the pathobiological mechanism of steroid-induced …	10.1097/00029330-200604010-00012
2019	L. Zhang; W. Sun; X. Duan; Y. Duan; H. Sun	Promoting differentiation and lipid metabolism are the primary effects for DINP exposure on 3T3-L1 preadipocytes	Diisononyl phthalate (DINP) is a high-molecular-weight phthalate, and has been recently introduced as di-(2-ethyl hexyl) phthalate (DEHP) substitute and commonly used in a large variety of plastic items. The fat tissue is an important target for DINP exposure, however, very little is understood about its toxicity and mechanism(s) in adipocyte cells. Therefore, the present work aimed to investigat…	10.1016/j.envpol.2019.113154
2020	M. Á. Martínez; J. Blanco; J. Rovira; V. Kumar; J. L. Domingo; M. Schuhmacher	Bisphenol A analogues (BPS and BPF) present a greater obesogenic capacity in 3T3-L1 cell line	This study was aimed at comparing the toxicity effects on cell viability and the obesogenic activity of Bisphenol A (BPA) and its analogues, Bisphenol S (BPS) and Bisphenol F (BPF), by in vitro assays with a preadipocytic 3T3-L1 cell line. To compare the toxic potential and select the concentrations of each chemical not showing a decrease in cell viability, MTT assay was performed. The cell pheno…	10.1016/j.fct.2020.111298
2019	M. Biserni; R. Mesnage; R. Ferro; E. Wozniak; T. Xenakis; C. A. Mein; M. N. Antoniou	Quizalofop-p-Ethyl Induces Adipogenesis in 3T3-L1 Adipocytes	Exposure to endocrine disrupting chemicals is an established risk factor for obesity. The most commonly used pesticide active ingredients have never been tested in an adipogenesis assay. We tested for the first time the potential of glyphosate, 2, 4-dichlorophenoxyacetic acid, dicamba, mesotrione, isoxaflutole, and quizalofop-p-ethyl (QpE) to induce lipid accumulation in murine 3T3-L1 adipocytes.…	10.1093/toxsci/kfz097
2008	M. Carfi; C. Croera; D. Ferrario; V. Campi; G. Bowe; R. Pieters; L. Gribaldo	TBTC induces adipocyte differentiation in human bone marrow long term culture	Organotins are widely used in agriculture and the chemical industry, causing persistent and widespread pollution. Organotins may affect the brain, liver and immune system and eventually human health. Recently, it has been shown that tri-butyltin (TBT) interacts with nuclear receptors PPARγ (peroxisome proliferator-activated receptor γ) and RXR (retinoid × receptor) leading to adipocyte differenti…	10.1016/j.tox.2008.03.025
2024	M. Chen; S. Yang; D. Yang; X. Guo	Bisphenol A and its metabolites promote white adipogenesis and impair brown adipogenesis in vitro	Bisphenol A (BPA), an obesogen, can disrupt adipogenesis in vitro, but these studies did not distinguish adipocytes as white or brown. BPA can be metabolized into BPA-glucuronide (BPA-G) and BPA-sulfate (BPA-S). These metabolites are not completely inactive in the body, but the related studies remain limited. In this study, preadipocytes isolated from mouse white and brown adipose tissues were tr…	10.1016/j.tox.2024.153995
2017	M. Iwase; T. Yamamoto; K. Nishimura; H. Takahashi; S. Mohri; Y. Li; H. F. Jheng; W. Nomura; N. Takahashi; C. S. Kim; R. Yu; M. Taniguchi; K. Baba; S. Murakami; T. Kawada; T. Goto	Suksdorfin Promotes Adipocyte Differentiation and Improves Abnormalities in Glucose Metabolism via PPARγ Activation	Although the Apiaceae herb family has been traditionally used for the management of type 2 diabetes, its molecular mechanism has not been clarified. Coumarin derivatives, which are abundant in plants of the Apiaceae family, were evaluated for their effects on adipogenesis. We found that suksdorfin significantly promoted adipocyte differentiation and enhanced production of adiponectin, an anti-dia…	10.1007/s11745-017-4269-7
2022	M. L. Maia; S. Sousa; D. Pestana; A. Faria; D. Teixeira; C. Delerue-Matos; V. F. Domingues; C. Calhau	Impact of brominated flame retardants on lipid metabolism: An in vitro approach	Brominated flame retardants (BFRs) are chemicals employed to lower the flammability of several objects. These endocrine disruptor chemicals are lipophilic and persistent in the environment. Due to these characteristics some have been restricted or banned by the European Union, and replaced by several new chemicals, the novel BFRs (NBFRs). BFRs are widely detected in human samples, such as adipose…	10.1016/j.envpol.2021.118639
2015	M. L. Wang; S. H. Lin; Y. Y. Hou; Y. H. Chen	α-naphthoflavone increases lipid accumulation in mature adipocytes and enhances adipocyte-stimulated endothelial tube formation	The aryl hydrocarbon receptor (AhR) is a ligand-activated factor that regulates biological effects associated with obesity. The AhR agonists, such as environmental contaminants 2,3,7,8-tetrachlorodibenzo-p-dioxin (TCDD) and β-naphthoflavone (BNF), inhibit preadipocyte differentiation and interfere with the functions of adipose tissue, whereas the antagonist may have opposite or protective effects…	10.3390/nu7053166
2020	M. Longo; F. Zatterale; J. Naderi; C. Nigro; F. Oriente; P. Formisano; C. Miele; F. Beguinot	Low-dose bisphenol-a promotes epigenetic changes at pparγ promoter in adipose precursor cells	Exposure to endocrine-disrupting chemicals such as Bisphenol-A (BPA) is associated with an increase in obesity prevalence. Diet is the primary cause of human exposure to this contaminant. BPA promotes obesity by inducing adipocyte dysfunction and altering adipogenesis. Contradictory evidence and unanswered questions are reported in the literature concerning the BPA effects on adipogenesis. To cla…	10.3390/nu12113498
2019	M. Malodobra-Mazur; A. Cierzniak; T. Dobosz	Oleic acid influences the adipogenesis of 3T3-L1 cells via DNA Methylation and may predispose to obesity and obesity-related disorders	Background: Adipogenesis is the process of adipocytes formation from unspecialized progenitor cells called mesenchymal stromal cells. Numerous mechanisms including epigenetic regulation modulate the correct progress of this process. Dietary exposures occurring over a specific period of time might cause long-lasting and even permanent changes in gene expression regulated by epigenetic mechanisms. …	10.1186/s12944-019-1173-6
2018	M. Pesta; M. Cedikova; P. Dvorak; J. Dvorakova; V. Kulda; K. Srbecka; L. Muller; V. Bouchalova; M. Kralickova; V. Babuska; J. Kuncova; D. Mullerova	Trends in gene expression changes during adipogenesis in human adipose derived mesenchymal stem cells under dichlorodiphenyldichloroethylene exposure	Backgrounds: Exposure to lipophilic environmental pollutants has been explored as a risk factor of development of diabetes mellitus in obese. Adipose tissue is a reservoir of bioaccumulative lipophilic contaminants including p,p-dichlorodiphenyldichloroethylene (DDE). Our aim was to analyze the effect of DDE (in concentrations 0.1 μM, 1 μM, and 10 μM) on adipocyte differentiation and insulin sign…	10.1007/s13273-018-0041-1
2023	M. S. Molonia; C. Muscarà; A. Speciale; F. L. Salamone; G. Costa; G. Vento; A. Saija; F. Cimino	Low concentrations of antimony impair adipogenesis and endoplasmic reticulum homeostasis during 3T3-L1 cells differentiation	Antimony (Sb) is a metalloid widely present in plastics used for food contact packaging, toys and other household items. Since Sb can be released by these plastics and come into contact with humans, health concerns have been highlighted. The effect of Sb on human tissues is yet controversial, and biochemical mechanisms of toxicity are lacking. In the present study, the effect of very low nanomola…	10.1016/j.fct.2023.114107
2024	M. Singh; J. Crosthwait; A. Sorisky; E. Atlas	Tetra methyl bisphenol F: another potential obesogen	Background/Objectives: Obesity and its associated metabolic diseases are increasing globally. Sedentary lifestyle, high caloric diet, and genetic predisposition are known to contribute to the onset of obesity. It is increasingly recognized that exposure to environmental chemicals such as Bisphenol A (BPA) may also play a significant role. BPA has been correlated with an array of adverse health ef…	10.1038/s41366-024-01496-5
2010	M. Styner; B. Sen; Z. Xie; N. Case; J. Rubin	Indomethacin promotes adipogenesis of mesenchymal stem cells through a cyclooxygenase independent mechanism	Regulation of mesenchymal stem cell (MSC) lineage selection is important for the generation of bone mass. Inhibition of cyclooxygenase-2 (COX2) may increase adipogenesis at the cost of decreasing osteoprogenitor output. Here we investigated the role of COX2 and its products during MSC differentiation. Indomethacin stimulated adipogenesis (increased aP2, adiponectin and lipid droplets) of CH310T1/…	10.1002/jcb.22793
2016	M. Taher; A. Aminuddin; D. Susanti; N. I. Aminudin; S. On; F. Ahmad; H. Hamidon	Cytotoxic, anti-inflammatory and adipogenic effects of inophyllum d, calanone, isocordato-oblongic acid, and morelloflavone on cell lines	This paper reports in vitro cytotoxic, anti-inflammatory and adipocyte diffentiation with adipogenic effects of coumarins inophyllum D (1) and calanone (2), and a chromanone carboxylic acid namely isocordato-oblongic acid (3) isolated from Calophyllum symingtonianum as well as a biflavonoid morelloflavone (4) isolated from Garcinia prainiana on MCF-7 breast adenocarcinoma RAW 264.7 macrophages an…	10.20307/nps.2016.22.2.122
2014	M. van de Vyver; E. Andrag; I. L. Cockburn; W. F. Ferris	Thiazolidinedione-induced lipid droplet formation during osteogenic differentiation	Chronic administration of the insulin-sensitising drugs, thiazolidinediones (TZDs), results in low bone mineral density and 'fatty bones'. This is thought to be due, at least in part, to aberrant differentiation of progenitor mesenchymal stem cells (MSCs) away from osteogenesis towards adipogenesis. This study directly compared the effects of rosiglitazone, pioglitazone, and netoglitazone treatme…	10.1530/joe-14-0425
2023	M. Vranic; F. Ahmed; S. Hetty; A. Sarsenbayeva; V. Ferreira; G. Fanni; Á. M. Valverde; J. W. Eriksson; M. J. Pereira	Effects of the second-generation antipsychotic drugs aripiprazole and olanzapine on human adipocyte differentiation	Second-generation antipsychotics (SGAs), used as the cornerstone treatment for schizophrenia and other mental disorders, can cause adverse metabolic effects (e.g. obesity and type 2 diabetes). We investigated the effects of SGAs on adipocyte differentiation and metabolism. The presence of therapeutic concentrations of aripiprazole (ARI) or its active metabolite dehydroaripiprazole (DARI) during h…	10.1016/j.mce.2022.111828
2023	M. Xu; W. Wang; J. Feng; Z. Ruan; Y. Le; Y. Liu; Q. Zhang; C. Wang	The mechanism underlying pentabromoethylbenzene-induced adipogenesis and the obesogenic outcome in both cell and mouse model	Convergent evidence links traditional brominated flame retardants (BFRs) exposure to weight gain, while the obesogenic potency of new BFRs (NBFRs) remain largely unknown. Aiding by luciferase-reporter gene assay, the present study revealed only pentabromoethylbenzene (PBEB), an alternative for penta-BDEs, binds with retinoid X receptor α (RXRα) but not peroxisome proliferator receptor γ (PPARγ) a…	10.1016/j.envint.2023.108088
2012	N. A. Chapados; C. Casimiro; M. A. Robidoux; F. Haman; M. Batal; J. M. Blais; P. Imbeault	Increased proliferative effect of organochlorine compounds on human preadipocytes	Chlorinated persistent organic pollutants, commonly referred to as organochlorine compounds (OCs), are chemicals of environmental concern that were mostly used historically as pesticides, solvents, flame retardants, and other applications, though some still continue to be produced. OCs accumulate in adipose tissue because of their hydrophobicity. Evidence suggests that OCs modulate adipose tissue…	10.1007/s11010-012-1268-0
2020	N. Chernis; P. Masschelin; A. R. Cox; S. M. Hartig	Bisphenol AF promotes inflammation in human white adipocytes	Endocrine-disrupting chemicals interact with transcription factors essential for adipocyte differentiation. Exposure to endocrine-disrupting chemicals corresponds with elevated risks of obesity, but the effects of these compounds on human cells remain largely undefined. Widespread use of bisphenol AF (BPAF) as a bisphenol A (BPA) alternative in the plastics industry presents unknown health risks.…	10.1152/ajpcell.00175.2019
2022	P. Domingo; T. Quesada-López; J. Villarroya; M. Cairó; M. D. M. Gutierrez; M. G. Mateo; I. Mur; N. Corbacho; J. C. Domingo; F. Villarroya; M. Giralt	Differential effects of dolutegravir, bictegravir and raltegravir in adipokines and inflammation markers on human adipocytes	Aims: To assess the potential direct effects of the integrase strand-transfer inhibitors (INsTIs) dolutegravir, bictegravir, and raltegravir, drugs used as treatment for people living with human immunodeficiency virus (PLWH), on human adipose cells. Main methods: Drugs were added to the differentiation medium of human Simpson-Golabi-Behmel syndrome (SGBS) adipose cells and morphological adipogene…	10.1016/j.lfs.2022.120948
2017	P. Hu; H. Overby; E. Heal; S. Wang; J. Chen; C. L. Shen; L. Zhao	Methylparaben and butylparaben alter multipotent mesenchymal stem cell fates towards adipocyte lineage	Paraben esters and their salts are widely used as preservatives in cosmetics, personal care products, pharmaceuticals, and foods. We previously reported that parabens promoted adipocyte differentiation in vitro and increased adiposity but suppressed serum marker of bone formation in vivo. Here, we investigated the effects of parabens (methylparaben and butylparaben) on modulating cell fate of mul…	10.1016/j.taap.2017.05.019
2015	P. Hu; L. Zhao; J. Chen	Physiologically achievable doses of resveratrol enhance 3T3-L1 adipocyte differentiation	Purpose: Resveratrol is a natural polyphenolic stilbene widely found in grapes, berries, and other plants. Caloric restriction-like effects of resveratrol have been associated with suppressive and apoptotic effects on adipocyte differentiation in vitro when used at high doses (≥20 µM), which may not be achievable in vivo. The aim of this study was to investigate the effects of resveratrol at phys…	10.1007/s00394-014-0738-4
2013	P. Hu; X. Chen; R. J. Whitener; E. T. Boder; J. O. Jones; A. Porollo; J. Chen; L. Zhao	Effects of parabens on adipocyte differentiation	Parabens are a group of alkyl esters of p-hydroxybenzoic acid that include methylparaben, ethylparaben, propylparaben, butylparaben, and benzylparaben. Paraben esters and their salts are widely used as preservatives in cosmetics, toiletries, food, and pharmaceuticals. Humans are exposed to parabens through the use of such products from dermal contact, ingestion, and inhalation. However, research …	10.1093/toxsci/kfs262
2018	P. Luciani; B. Fibbi; B. Mazzanti; C. Deledda; L. Ballerini; A. Aldinucci; S. Benvenuti; R. Saccardi; A. Peri	The effects of Exendin-4 on bone marrow-derived mesenchymal cells	Purpose: GLP-1 receptor agonists are antidiabetic drugs currently used in the therapy of type 2 diabetes. Despite several in vitro and in vivo animal studies suggesting a beneficial effect of GLP-1 analogues on bone, in humans their skeletal effects are not clear and clinical studies report conflicting results. Methods: We differentiated human mesenchymal stromal cells (hMSC) toward the adipogeni…	10.1007/s12020-017-1430-2
2011	P. Mayer; B. Haas; J. Celner; H. Enzmann; A. Pfeifer	Glitazone-like action of glimepiride and glibenclamide in primary human adipocytes	Aim: Sulphonylureas (SUs) are among the most widely used oral hypoglycaemic drugs that stimulate insulin secretion. In addition, SUs have pleiotropic effects on other tissues. Conflicting findings have been reported regarding the effects of SUs on adipocytes. We have now investigated the actions of glimepiride and glibenclamide (=glyburide) in primary human adipocytes. Methods: Primary cultured h…	10.1111/j.1463-1326.2011.01409.x
2011	P. Pérez-Matute; L. Pérez-Martínez; J. R. Blanco; J. A. Oteo	Neutral actions of raltegravir on Adipogenesis, Glucose metabolism and lipolysis in 3T3-L1 Adipocytes	Raltegravir (RAL) has been shown to be virologically effective in both treatment naive and triple class resistant patients. A more favourable metabolic profile associated with RAL in comparison with other antiretroviral drugs has also been observed. The aim of this study was to investigate the molecular mechanisms that could explain the lack of toxicity of this drug in metabolism. Thus, the effec…	10.2174/157016211795945278
2012	P. Pérez-Matute; L. Pérez-Martínez; J. R. Blanco; J. A. Oteo	Minimal effects of Darunavir on adipocyte differentiation and metabolism in 3T3-L1 cells	Darunavir (DRV) has been confirmed to be an effective option for antiretroviral-naïve and experienced patients. Itresults in a more favorable lipid and glucose profile than other antiretrovirals. The objective of this study was toinvestigate the molecular mechanisms that could underline the lack of toxicity of DRV to metabolism and the better profileobserved in HIV-infected patients in comparison…	10.1007/s10156-011-0361-8
2024	P. Reckziegel; N. Petrovic; B. Cannon; J. Nedergaard	Perfluorooctanoate (PFOA) cell-autonomously promotes thermogenic and adipogenic differentiation of brown and white adipocytes	Perfluorooctanoic acid (PFOA) is a synthetic organofluoride surfactant associated with several toxic effects in humans and animals. Particularly, it has been observed that PFOA treatment of mice results in weight loss associated with recruited brown adipose tissue (BAT), including an increased amount of uncoupling protein 1 (UCP1). The molecular mechanism behind this BAT recruitment is presently …	10.1016/j.ecoenv.2024.115955
2024	P. Tachachartvanich; X. Rusit; J. Tong; C. Mann; M. A. La Merrill	Perinatal triphenyl phosphate exposure induces metabolic dysfunctions through the EGFR/ERK/AKT signaling pathway: Mechanistic in vitro and in vivo studies	Triphenyl phosphate (TPhP), a widely used organophosphate-flame retardant, is ubiquitously found in household environments and may adversely affect human health. Evidence indicates that TPhP exposure causes metabolic dysfunctions in vivo; however, the underlying mechanism of such adverse effects has not been comprehensively investigated. Herein, we utilized two in vitro models including mouse and…	10.1016/j.ecoenv.2023.115756
2024	Q. Liu; X. Lu; G. Liao; F. Yan; M. Wu; Z. Bai; H. Tang; X. Liu	Prenatal Triphenyl Phosphate Exposure and Hyperlipidemia in Offspring: Role of Trophoblast-Derived Extracellular Vesicle PPARγ	Triphenyl phosphate (TPhP) is a widely used organophosphate flame retardant, the health risks of TPhP are a global concern. In this study, we found that prenatal TPhP exposure at human relevant concentration induced hyperlipidemia in male offspring, it increased serum levels of triglyceride, total cholesterol, and low-density lipoprotein cholesterol. Placental trophoblast-derived extracellular ve…	10.1021/acs.est.4c10800
2020	Q. S. Liu; Z. Sun; X. Ren; Z. Ren; A. Liu; J. Zhang; Q. Zhou; G. Jiang	Chemical Structure-Related Adipogenic Effects of Tetrabromobisphenol A and Its Analogues on 3T3-L1 Preadipocytes	Tetrabromobisphenol A (TBBPA), the most widely used brominated flame retardant, is reported to potentially possess risks in inducing obesity or obesity-related metabolic diseases. Considering the increasing environmental contamination of TBBPA analogues and their high structural similarities to the parent compound, whether they could influence adipogenesis or not remains to be elucidated. In this…	10.1021/acs.est.0c00624
2019	Q. Wen; X. Xie; C. Zhao; Q. Ren; X. Zhang; D. Wei; B. Emanuelli; Y. Du	The brominated flame retardant PBDE 99 promotes adipogenesis via regulating mitotic clonal expansion and PPARγ expression	“Obesogens” have been widely accepted as chemicals that promote obesity, and there are many environmental pollutants that were functionally identified as obesogens. PBDE 99 is one of the most abundant PBDE congeners detected in human. However, its obesogenic effects are poorly understood. Here, we explore the in vitro effects of PBDE 99 on adipogenesis, which is a key process in obesogenesis. We …	10.1016/j.scitotenv.2019.03.201
2022	Q. Zhang; S. Wu; Q. Xiao; C. Kang; H. Hu; X. Hou; X. Wei; W. Hao	Effects of 4-nonylphenol on adipogenesis in 3T3-L1 preadipocytes and C3H/10T1/2 mesenchymal stem cells	Obesogens are a subset of endocrine disruptor chemicals (EDCs) that cause obesity. The typical EDC 4-nonylphenol (4-NP) has been identified as an obesogen. However, the in vitro effects of 4-NP on adipogenesis remain unclear. In this study, 3T3-L1 preadipocytes and C3H/10T1/2 mesenchymal stem cells (MSCs) were used to investigate the influence of 4-NP on adipogenesis. The differentiation protocol…	10.1002/jat.4241
2012	R. Biemann; A. Navarrete Santos; A. Navarrete Santos; D. Riemann; J. Knelangen; M. Blüher; H. Koch; B. Fischer	Endocrine disrupting chemicals affect the adipogenic differentiation of mesenchymal stem cells in distinct ontogenetic windows	Endocrine disrupting chemicals (EDC) like bisphenol A (BPA), bis(2-ethylhexyl)phthalate (DEHP) and tributyltin (TBT) are ubiquitously present in the environment and in human tissues. They bind to nuclear hormone receptors and affect cellular and developmental processes. In this study, we show that BPA, DEHP and TBT affect the adipogenic differentiation of murine mesenchymal stem cells (MSC, C3H/1…	10.1016/j.bbrc.2011.12.028
2014	R. Biemann; B. Fischer; M. Blüher; A. Navarrete Santos	Tributyltin affects adipogenic cell fate commitment in mesenchymal stem cells by a PPARγ independent mechanism	The food contaminant tributyltin (TBT) is an endocrine disrupting compound (EDC) promoting adipogenic differentiation in vitro and in vivo. Although prenatal TBT exposure has been shown to induce obesity, the underlying mechanisms and the role of the transcription factor PPARγ are not clarified yet. At different stages of adipogenesis, multipotent murine mesenchymal stem cells (MSC), C3H10T1/2, w…	10.1016/j.cbi.2014.01.021
2022	R. C. Chang; C. S. Thangavelu; E. M. Joloya; A. Kuo; Z. Li; B. Blumberg	Cannabidiol promotes adipogenesis of human and mouse mesenchymal stem cells via PPARγ by inducing lipogenesis but not lipolysis	Cannabidiol (CBD) is a non-psychoactive phytocannabinoid found in the Cannabis sativa plant. Human exposure to CBD can be through recreational marijuana use, commercially available CBD-containing products, and medical treatments. Previous studies found that cannabidiol may activate the master regulator of adipogenesis, peroxisome proliferator activated receptor gamma (PPARγ). Here we investigated…	10.1016/j.bcp.2022.114910
2018	R. Chamorro-García; B. M. Shoucri; S. Willner; H. Käch; A. Janesick; B. Blumberg	Effects of perinatal exposure to dibutyltin chloride on fat and glucose metabolism in mice, and molecular mechanisms, in vitro	BACKGROUND: The organotin dibutyltin (DBT) is used in the manufacture of polyvinyl chloride (PVC) plastics, in construction materials, and in medical devices. Previous animal studies showed detrimental effects of DBT during in utero development at relatively high doses, but little was known about the effects of DBT exposure at environmentally relevant doses on endpoints such as obesity and metabo…	10.1289/ehp3030
2012	R. Chamorro-García; S. Kirchner; X. Li; A. Janesick; S. C. Casey; C. Chow; B. Blumberg	Bisphenol A diglycidyl ether induces adipogenic differentiation of multipotent stromal stem cells through a peroxisome proliferator-activated receptor gamma-independent mechanism	Background: Bisphenol A (BPA) and bisphenol A diglycidyl ether (BADGE), used in manufacturing coatings and resins, leach from packaging materials into food. Numerous studies suggested that BPA and BADGE may have adverse effects on human health, including the possibility that exposure to such chemicals can be superimposed on traditional risk factors to initiate or exacerbate the development of obe…	10.1289/ehp.1205063
2018	R. Mesnage; M. Biserni; D. Genkova; L. Wesolowski; M. N. Antoniou	Evaluation of neonicotinoid insecticides for oestrogenic, thyroidogenic and adipogenic activity reveals imidacloprid causes lipid accumulation	Few studies have investigated non-target effects of neonicotinoid insecticides on mammalian physiology. This is largely due to the widespread perception that their weak affinity for nicotinic acetylcholine receptor subtypes in vertebrates makes mammalian exposures unlikely to pose health risks. To the best of our knowledge, we describe the first investigation evaluating the interaction of seven p…	10.1002/jat.3651
2016	R. Moure; P. Domingo; J. M. Gallego-Escuredo; J. Villarroya; M. D. M. Gutierrez; M. G. Mateo; J. C. Domingo; M. Giralt; F. Villarroya	Impact of elvitegravir on human adipocytes: Alterations in differentiation, gene expression and release of adipokines and cytokines	Elvitegravir is a recently developed integrase inhibitor used for antiretroviral treatment of HIV infection. Secondary effects, including disturbances in lipid metabolism and, ultimately, in adipose tissue distribution and function, are common concerns associated with antiretroviral treatments. Here, we provide the first study of the effects of elvitegravir (in comparison with efavirenz, a non-nu…	10.1016/j.antiviral.2016.05.013
2016	R. R. Bowers; A. M. Temkin; L. J. Guillette; J. E. Baatz; D. D. Spyropoulos	The commonly used nonionic surfactant Span 80 has RXRα transactivation activity, which likely increases the obesogenic potential of oil dispersants and food emulsifiers	Obesity has reached pandemic proportions, and there is mounting evidence that environmental exposures to endocrine disrupting chemicals known as “obesogens” may contribute to obesity and associated medical conditions. The Deepwater Horizon (DWH) oil spill resulted in a massive environmental release of crude oil and remediation efforts applied large quantities of Corexit dispersants to the oil spi…	10.1016/j.ygcen.2016.04.029
2016	R. Sonkar; C. A. Powell; M. Choudhury	Benzyl butyl phthalate induces epigenetic stress to enhance adipogenesis in mesenchymal stem cells	Endocrine disruptors, phthalates, may have contributed to recent global obesity health crisis. Our study investigated the potential of benzyl butyl phthalate (BBP) to regulate the mesenchymal stem cell epigenome to drive adipogenesis. BBP exposure enhanced lipid accumulation and adipogenesis in a dose-dependent manner compared to control (P < 0.001). Adipogenesis markers, PPARγ (P < 0.001), C/EBP…	10.1016/j.mce.2016.04.025
2015	R. Ye; Q. A. Wang; C. Tao; L. Vishvanath; M. Shao; J. G. McDonald; R. K. Gupta; P. E. Scherer	Impact of tamoxifen on adipocyte lineage tracing: Inducer of adipogenesis and prolonged nuclear translocation of Cre recombinase	Background: The selective estrogen receptor modulator tamoxifen, in combination with the Cre-ERT2 fusion protein, has been one of the mainstream methods to induce genetic recombination and has found widespread application in lineage tracing studies. Methods & results: Here, we report that tamoxifen exposure at widely used concentrations remains detectable by mass-spectrometric analysis in adipose…	10.1016/j.molmet.2015.08.004
2016	S. Ahmed; E. Atlas	Bisphenol S- and bisphenol A-induced adipogenesis of murine preadipocytes occurs through direct peroxisome proliferator-activated receptor gamma activation	Background/Objectives:The use of bisphenol A (BPA) in consumer products and food packaging has been associated under certain conditions with a risk of negative health outcomes. This prompted its removal from many products and replacement with structural analogs. Bisphenol S (BPS) is one such analog, but its metabolic effects have not been fully characterized. The objective of our study was to det…	10.1038/ijo.2016.95
2019	S. Ahn; S. An; M. Lee; E. Lee; J. J. Pyo; J. H. Kim; M. W. Ki; S. H. Jin; J. Ha; M. Noh	A long-wave UVA filter avobenzone induces obesogenic phenotypes in normal human epidermal keratinocytes and mesenchymal stem cells	Avobenzone is the most commonly used ultraviolet (UV) A filter ingredient in sunscreen. To investigate the biological activity of avobenzone in normal human epidermal keratinocytes (NHEKs), the genome-scale transcriptional profile of NHEKs was performed. In this microarray study, we found 273 up-regulated and 274 down-regulated differentially expressed genes (DEGs) in NHEKs treated with avobenzon…	10.1007/s00204-019-02462-1
2007	S. Benvenuti; I. Cellai; P. Luciani; C. Deledda; S. Baglioni; C. Giuliani; R. Saccardi; B. Mazzanti; S. Dal Pozzo; E. Mannucci; A. Peri; M. Serio	Rosiglitazone stimulates adipogenesis and decreases osteoblastogenesis in human mesenchymal stem cells	Thiazolidinediones (TZD) are widely prescribed for the treatment of Type 2 diabetes. Increased loss of bone mass and a higher incidence of fractures have been associated with the use of this class of drugs in post-menopausal women. In vitro studies performed in rodent cell models indicated that rosiglitazone (RGZ), one of the TZD, inhibited osteoblastogenesis and induced adipogenesis in bone marr…	10.1007/bf03350807
2011	S. C. Yanik; A. H. Baker; K. K. Mann; J. J. Schlezinger	Organotins are potent activators of PPARγ and adipocyte differentiation in bone marrow multipotent mesenchymal Stromal Cells	Adipocyte differentiation in bone marrow is potentially deleterious to both bone integrity and lymphopoiesis. Here, we examine the hypothesis that organotins, common environmental contaminants that are dual ligands for peroxisome proliferator-activated receptor (PPAR) γ and its heterodimerization partner retinoid X receptor (RXR), are potent activators of bone marrow adipogenesis. A C57Bl/6-deriv…	10.1093/toxsci/kfr140
2014	S. Dong; N. Yasui; H. Negishi; M. Gao; Y. Yamori; K. Ikeda; J. Sun	3,4-Oxo-isopropylidene-shikimic acid promotes adiopkine expression during murine 3T3-L1 fibroblast differentiation into adipocytes	Objective: 3,4-Oxo-isopropylidene-shikimic acid (ISA), a derivative of shikimic acid, has exhibited ameliorative effect on cognitive impairment in experimental animal models of dementia. This study investigated the effect of ISA on lipid accumulation and adipokine secretion during differentiation of 3T3-L1 fibroblasts to adipocytes. Methods: 3T3-L1 cells were cultured and treated with ISA (50-800…	10.1016/j.jtcms.2014.09.004
2020	S. E. Elmore; G. Cano-Sancho; M. A. La Merrill	Disruption of normal adipocyte development and function by methyl- and propyl- paraben exposure	Methyl- and propyl- parabens are generally regarded as safe by the U.S Food and Drug Administration and as such are commonly used in personal care products. These parabens have been associated with increased white adipogenesis in vitro and methyl paraben also increased the white adipose mass of mice. Given brown adipose also plays a role in energy balance, we sought to evaluate whether the effect…	10.1016/j.toxlet.2020.09.009
2011	S. Ellero-Simatos; S. P. Claus; C. Benelli; C. Forest; F. Letourneur; N. Cagnard; P. H. Beaune; I. De Waziers	Combined transcriptomic-1H NMR metabonomic study reveals that monoethylhexyl phthalate stimulates adipogenesis and glyceroneogenesis in human adipocytes	Adipose tissue is a major storage site for lipophilic environmental contaminants. The environmental metabolic disruptor hypothesis postulates that some pollutants can promote obesity or metabolic disorders by activating nuclear receptors involved in the control of energetic homeostasis. In this context, monoethylhexyl phthalate (MEHP) is of particular concern since it was shown to activate the pe…	10.1021/pr200765v
2018	S. G. Peng; Y. L. Pang; Q. Zhu; J. H. Kang; M. X. Liu; Z. Wang; Y. Huang	Chlorogenic Acid Functions as a Novel Agonist of PPAR γ 2 during the Differentiation of Mouse 3T3-L1 Preadipocytes	Rosiglitazone (RG) is a well-known activator of peroxisome proliferator-activated receptor-gamma (PPARγ) and used to treat hyperglycemia and type 2 diabetes; however, its clinical application has been confounded by adverse side effects. Here, we assessed the roles of chlorogenic acid (CGA), a phenolic secondary metabolite found in many fruits and vegetables, on the differentiation and lipolysis o…	10.1155/2018/8594767
2021	S. I. Choi; H. Y. Kwon; X. Han; X. Men; Y. E. Choi; G. W. Jang; K. T. Park; J. Han; O. H. Lee	Environmental obesogens (bisphenols, phthalates and parabens) and their impacts on adipogenic transcription factors in the absence of dexamethasone in 3T3-L1 cells	Endocrine-disrupting chemicals (EDCs) are exogenous compounds that are capable of blocking or mimicking the action of bioidentical hormones. Obesogenic EDCs, commonly called obesogens, play an important role in adipogenesis. This study was carried out to determine the effects of select obesogens and their alternatives on adipogenesis in 3T3-L1 cells under dexamethasone (DEX)-free conditions. Prea…	10.1016/j.jsbmb.2021.105994
2015	S. I. Kang; H. S. Shin; S. J. Kim	Sinensetin enhances adipogenesis and lipolysis by increasing cyclic adenosine monophosphate levels in 3T3-L1 adipocytes	Sinensetin is a rare polymethoxylated flavone (PMF) found in certain citrus fruits. In this study, we investigated the effects of sinensetin on lipid metabolism in 3T3-L1 cells. Sinensetin promoted adipogenesis in 3T3-L1 preadipocytes growing in incomplete differentiation medium, which did not contain 3-isobutyl-1-methylxanthine. Sinensetin up-regulated expression of the adipogenic transcription …	10.1248/bpb.b14-00700
2024	S. Li; Y. Fu; W. Wang; J. Qiu; Y. Huang; X. Li; K. Yang; X. Yu; Y. Ma; Y. Zhang; M. Zhang; J. Li; W. D. Li	Olanzapine Induces Adipogenesis and Glucose Uptake by Activating Glycolysis and Synergizing with the PI3K-AKT Pathway	BACKGROUND: Administration of olanzapine (OLA) is closely associated with obesity and glycolipid abnormalities in patients with schizophrenia (SCZ), although the exact molecular mecha- nisms remain elusive. OBJECTIVE: We conducted comprehensive animal and molecular experiments to elucidate the mecha- nisms underlying OLA-induced weight gain. METHODS: We investigated the mechanisms of OLA-induced …	10.2174/1570159x22666240815120547
2021	S. Meruvu; J. Zhang; M. Choudhury	Butyl Benzyl Phthalate Promotes Adipogenesis in 3T3-L1 Cells via the miRNA-34a-5p Signaling Pathway in the Absence of Exogenous Adipogenic Stimuli	Phthalates, a plasticizer group, are used extensively in many of the products we use every day. Public health concerns are growing as recent studies have implicated butyl benzyl phthalate (BBP) as an obesogen. However, BBP-induced epigenetic regulation during adipogenesis is still unknown. We investigated if BBP altered miR-34a-5p, a key miRNA involved in obesity, and regulated its downstream pat…	10.1021/acs.chemrestox.1c00115
2024	S. Mondal; S. Basu; S. Ghosh; S. Guria; S. Mukherjee	Diethyl phthalate, a plasticizer, induces adipocyte inflammation and apoptosis in mice after long-term dietary administration	The incidence of metabolic diseases is increasing alarmingly in recent times. Parallel to nutritional excess and sedentary lifestyle, the random usage of several endocrine disrupting chemicals including plasticizers is reported to be closely associated with metabolic diseases. Diethyl phthalate (DEP) is a widely used plasticizer in a host of consumer and daily care products. Adipose tissue plays …	10.1002/jbt.23561
2015	S. Nimura; T. Yamaguchi; K. Ueda; K. Kadokura; T. Aiuchi; R. Kato; T. Obama; H. Itabe	Olanzapine promotes the accumulation of lipid droplets and the expression of multiple perilipins in human adipocytes	Second generation antipsychotics are useful for the treatment of schizophrenia, but concerns have been raised about the side effects of diabetes mellitus and obesity. Olanzapine, especially, is associated with more weight gain than the others. It has been reported that olanzapine promotes adipocyte-differentiation in rodents both in vivo and in vitro. In this study the effects of antipsychotics o…	10.1016/j.bbrc.2015.10.045
2011	S. S. Choi; B. Y. Cha; K. Iida; M. Sato; Y. S. Lee; T. Teruya; T. Yonezawa; K. Nagai; J. T. Woo	Honokiol enhances adipocyte differentiation by potentiating insulin signaling in 3T3-L1 preadipocytes	Adipose tissue plays an essential role in energy homeostasis as a metabolic and endocrine organ. Accordingly, adipocytes are emerging as a major drug target for obesity and obesity-mediated metabolic syndrome. Dysfunction of enlarged adipocytes in obesity is involved in obesity-mediated metabolic syndrome. Adipocytokines, such as adiponectin released from small adipocytes, are able to prevent the…	10.1007/s11418-011-0512-3
2011	S. S. Choi; B. Y. Cha; K. Iida; Y. S. Lee; T. Yonezawa; T. Teruya; K. Nagai; J. T. Woo	Artepillin C, as a PPARγ ligand, enhances adipocyte differentiation and glucose uptake in 3T3-L1 cells	The nuclear receptor peroxisome proliferator-activated receptor (PPAR) γ plays an important role in adipocyte differentiation. Its ligands, including thiazolidinediones, improve insulin sensitivity in type 2 diabetes. We investigated the effects of artepillin C, an ingredient of Baccharis dracunculifolia, on adipogenesis and glucose uptake using 3T3-L1 cells. In PPARγ ligand-binding assays, artep…	10.1016/j.bcp.2011.01.002
2023	S. W. Nam; J. W. Hwang; Y. H. Han	A novel berberine derivative targeting adipocyte differentiation to alleviate TNF-α-induced inflammatory effects and insulin resistance in OP9 cells	Inflammation and insulin resistance play important roles in the development and progression of type 2 diabetes mellitus. The enhancement of adipocyte differentiation can improve insulin sensitivity by increasing glucose uptake, improving insulin signaling, and reducing inflammation. However, only a few adipogenic agents have shown clinical success in patients with type 2 diabetes mellitus. The th…	10.1016/j.biopha.2023.115433
2020	T. Fellous; F. De Maio; H. Kalkan; B. Carannante; S. Boccella; S. Petrosino; S. Maione; V. Di Marzo; F. A. Iannotti	Phytocannabinoids promote viability and functional adipogenesis of bone marrow-derived mesenchymal stem cells through different molecular targets	The cellular microenvironment plays a critical role in the maintenance of bone marrow-derived mesenchymal stem cells (BM-MSCs) and their subsequent cell lineage differentiation. Recent studies suggested that individuals with adipocyte-related metabolic disorders have altered function and adipogenic potential of adipose stem cell subpopulations, primarily BM-MSCs, increasing the risk of heart atta…	10.1016/j.bcp.2020.113859
2005	T. Fujita; S. Furukawa; K. Morita; T. Ishihara; M. Shiotani; Y. Matsushita; M. Matsuda; I. Shimomura	Glucosamine induces lipid accumulation and adipogenic change in C2C12 myoblasts	Hyperglycemia-induced activation of hexosamine biosynthesis pathway (HBP) has been implicated in the development of insulin resistance in skeletal muscles. In the present study, the content of uridine-5′-diphospho-N- acetylglucosamine, the end product of the HBP, was elevated in skeletal muscle of obese diabetic KKAy mice, compared with control mice. To elucidate the effect of elevated HBP in the…	10.1016/j.bbrc.2004.12.185
2019	T. Göbel; O. Diehl; J. Heering; D. Merk; C. Angioni; S. K. Wittmann; E. Buscato; R. Kottke; L. Weizel; T. Schader; T. J. Maier; G. Geisslinger; M. Schubert-Zsilavecz; D. Steinhilber; E. Proschak; A. S. Kahnt	Zafirlukast is a dual modulator of human soluble epoxide hydrolase and peroxisome proliferator-activated receptorγ	Cysteinyl leukotriene receptor 1 antagonists (CysLT1RA) are frequently used as add-on medication for the treatment of asthma. Recently, these compounds have shown protective effects in cardiovascular diseases. This prompted us to investigate their influence on soluble epoxide hydrolase (sEH) and peroxisome proliferator activated receptor (PPAR) activities, two targets known to play an important r…	10.3389/fphar.2019.00263
2024	T. Hashimoto; K. Hirano	Effects of mifepristone on adipocyte differentiation in mouse 3T3-L1 cells	Background: Both glucocorticoid receptor and peroxisome proliferator-activated receptor-γ (PPARγ) play a critical role in adipocyte differentiation. Mifepristone is not only an antagonist of the glucocorticoid receptor but also an agonist of PPARγ. Therefore, the present study investigated the effect of mifepristone on adipocyte differentiation. Methods: Mouse 3T3-L1 cells were used as a model fo…	10.1186/s11658-024-00559-9
2001	T. Hirose; S. Kurebayashi; S. Kasayama	Antiplatelet agent cilostazol potentiates adipocyte differentiation of 3T3-L1 cells	Cilostazol is an antiplatelet drug, which has beneficial effects in treatment of intermittent claudication and decreases serum triacylglycerol level in these patients. In this study, we examined adipogenic potency of cilostazol using 3T3-L1 preadipocyte cell line because cilostazol is one of the tissue specific phosphodiesterase (PDE) inhibitors. Addition of cilostazol into the differentiation me…	10.1016/s0021-9150(00)00760-7
2019	T. Jiang; X. Shi; Z. Yan; X. I. N. Wang; S. Gun	Isoimperatorin enhances 3T3-l1 preadipocyte differentiation by regulating PPARγ and C/EBPαthrough the akt signaling pathway	Lipodystrophic patients have an adipose tissue triglyceride storage defect that causes ectopic lipid accumulation, leading to severe insulin resistance. The present study investigated the potential role of isoimperatorin on 3T3-L1 adipocyte differentiation. mRNA and protein levels of differentiation- and lipid accumulation-associated genes, as well as the adipogenesis-related signaling pathway we…	10.3892/etm.2019.7820
2018	T. Matsubara; N. Takakura; M. Urata; Y. Muramatsu; M. Tsuboi; K. Yasuda; W. N. Addison; M. Zhang; K. Matsuo; C. Nakatomi; Y. Shigeyama-Tada; T. Kaneuji; A. Nakamichi; S. Kokabu	Geranylgeraniol induces PPARγ expression and enhances the biological effects of a PPARγ agonist in adipocyte lineage cells	Background: The global incidence of diabetes mellitus (DM) has risen precipitously, even in middle- and low-income countries. Peroxisome proliferator-activated receptor γ (PPARγ) plays an important role in the control of cellular glucose metabolism. Activation of PPARγ beneficially results in increased insulin sensitivity. However, the expression of PPARγ is reduced by obesity and several nutriti…	10.21873/invivo.11384
2017	T. Matsukawa; M. O. Villareal; H. Motojima; H. Isoda	Increasing cAMP levels of preadipocytes by cyanidin-3-glucoside treatment induces the formation of beige phenotypes in 3T3-L1 adipocytes	Obesity is a serious health problem and a major risk factor for the onset of several diseases such as heart disease, diabetes, stroke and cancer. The conversion of white adipocytes to brown-like adipocytes, also called beige or brite adipocytes, by pharmacological and dietary compounds has gained attention as an effective treatment for obesity. Cyanidin-3-glucoside (Cy3G), a polyphenolic compound…	10.1016/j.jnutbio.2016.09.018
2022	T. Matsuo; Y. Omori; T. Tomita; Y. Sadzuka	Olanzapine enhances adipogenesis and suppresses lipolysis in 3T3-L1 adipocytes under low-glucose and weak differentiation/maturation conditions	Olanzapine, a second-generation antipsychotic used in the treatment of schizophrenia, is classified as a multi-acting receptor-targeted antipsychotic. Abnormal weight gain is one of the most common side effects of this drug, along with an increased appetite and food intake. However, weight gain has also been reported in patients taking olanzapine without an increase in appetite. Olanzapine has be…	10.3892/etm.2022.11584
2021	T. Ruhl; P. A. Schneider; B. S. Kim; J. P. Beier	Endocannabinoids increase human adipose stem cell differentiation and growth factor secretion in vitro	Adipose stem cells (ASCs) possess the capacity to proliferate, to differentiate into various cells types, and they are able to secrete growth factors. These characteristics are supposed to contribute to their potential for regenerative medicine approaches. In order to advance the therapeutic effects of ASCs, different modulatory procedures have been examined. In this context, the endocannabinoid …	10.1002/term.3152
2007	T. Saito; D. Abe; K. Sekiya	Nobiletin enhances differentiation and lipolysis of 3T3-L1 adipocytes	Nobiletin is a polymethoxylated flavone found in certain citrus fruits. Here we demonstrate that nobiletin enhance differentiation of 3T3-L1 preadipocytes. Nobiletin dose-dependently increased accumulation of lipid droplets in adipocytes. Quantitative RT-PCR analyses indicated that nobiletin increased the expression of genes critical for acquisition of the adipocyte phenotype. Some of them were k…	10.1016/j.bbrc.2007.03.169
2023	T. Wang; H. Xu; Y. Guo; Z. Li; H. Ye; L. Wu; Y. Guo; D. Wang	Perfluorodecanoic acid promotes adipogenesis via NLRP3 inflammasome-mediated pathway in HepG2 and 3T3-L1 cells	Perfluorodecanoic acid (PFDA) is a toxic persistent pollutant that is extensively used in food applications, such as food packaging and cookware. Emerging evidence indicates that PFDA exposure were associated with higher plasma triglyceride concentration in human. In contrast, it is unknown how PFDA might affect adipogenesis. To explore the effects and underlying mechanisms of PFDA on lipid metab…	10.1016/j.fct.2022.113520
2018	V. A. Chappell; A. Janesick; B. Blumberg; S. E. Fenton	Tetrabromobisphenol-A promotes early adipogenesis and lipogenesis in 3T3-L1 cells	Tetrabromobisphenol A (TBBPA) is the most common flame retardant used in electrical housings, circuit boards, and automobiles. High-throughput screening and binding assays have identified TBBPA as an agonist for human peroxisome proliferator-activated receptor gamma (PPARc), the master regulator of adipogenesis. TBBPA has been suggested to be an obesogen based on in vitro cellular assays and zebr…	10.1093/toxsci/kfy209
2008	V. Arsenescu; R. I. Arsenescu; V. King; H. Swanson; L. A. Cassis	Polychlorinated biphenyl-77 induces adipocyte differentiation and proinflammatory adipokines and promotes obesity and atherosclerosis	Background: Obesity, an inflammatory condition linked to cardiovascular disease, is associated with expansion of adipose tissue. Highly prevalent coplanar polychlorinated biphenyls (PCBs) such as 3,3′4,4′-terachlorobiphenyl (PCB-77) accumulate in adipose tissue because of their lipophilicity and increase with obesity. However, the effects of PCBs on adipocytes, obesity, and obesity-associated car…	10.1289/ehp.10554
2023	V. G. J. Guillaume; L. S. Lanckohr; E. F. Lippold; J. P. Beier; T. Ruhl	Effects of epinephrine, lidocaine, and prilocaine on viability and differentiation capacity of human adipose stem cells	Introduction: Local anesthetics (LAs) are routinely administered in plastic and reconstructive surgery, e.g., as tumescent anesthesia adjunct in liposuction. Historically, these substances were assumed to act cytotoxically. Thus, the application of LA was avoided when handling adipose stem cells (ASCs). We recently determined that most LAs are not cytotoxic when ASCs are exposed to concentrations…	10.1016/j.bjps.2023.10.104
2019	V. Peshdary; G. Calzadilla; A. Landry; A. Sorisky; E. Atlas	Dechlorane Plus increases adipogenesis in 3T3-L1 and human primary preadipocytes independent of peroxisome proliferator-activated receptor γ transcriptional activity	Background/objectives: Polybrominated diphenyl ethers (PBDEs) are chemicals that were added to consumer products to reduce flammability but were deemed toxic and bioaccumulative and were phased out of commerce. Flame retardants (FRs) such as Dechlorane Plus (DP) were introduced as replacements. DP is being produced in high volumes and is detected in the environment, human milk, and human serum. A…	10.1038/s41366-018-0072-7
2021	V. Peshdary; G. Styles; M. Rigden; D. Caldwell; A. Kawata; A. Sorisky; E. Atlas	Exposure to low doses of dechlorane plus promotes adipose tissue dysfunction and glucose intolerance in male mice	The prevalence of type 2 diabetes (T2D) continues to increase worldwide. It is well established that genetic susceptibility, obesity, overnutrition and a sedentary life style are risk factors for the development of T2D. However, more recently, studies have also proposed links between exposure to endocrine-disrupting chemicals (EDCs) and altered glucose metabolism. Human exposure to environmental …	10.1210/endocr/bqaa096
2018	V. Pomatto; E. Cottone; P. Cocci; M. Mozzicafreddo; G. Mosconi; E. R. Nelson; F. A. Palermo; P. Bovolin	Plasticizers used in food-contact materials affect adipogenesis in 3T3-L1 cells	Recent studies suggest that exposure to some plasticizers, such as Bisphenol A (BPA), play a role in endocrine/metabolic dispruption and can affect lipid accumulation in adipocytes. Here, we investigated the adipogenic activity and nuclear receptor interactions of four plasticizers approved for the manufacturing of food-contact materials (FCMs) and currently considered safer alternatives. Differe…	10.1016/j.jsbmb.2018.01.014
2019	W. Liu; H. Qin; Y. Pan; F. Luo; Z. Zhang	Low concentrations of perfluorooctane sulfonate repress osteogenic and enhance adipogenic differentiation of human mesenchymal stem cells	Humans are exposed to perfluorooctane sulfonate (PFOS) from sources of both continuing discharges and environmental legacies, and the health effects of low dose exposure remain unknown. We assessed the effects of PFOS at 0.2–200 nmol/L on osteogenic and adipogenic differentiation of human bone marrow-derived mesenchymal stem cells (hBMSCs). PFOS affected hBMSCs differentiation in a nonmonotonic d…	10.1016/j.taap.2019.02.001
2020	W. Sun; X. Duan; H. Chen; L. Zhang; H. Sun	Adipogenic activity of 2-ethylhexyl diphenyl phosphate via peroxisome proliferator-activated receptor γ pathway	Recent studies have shown that exposure to some organophosphates, such as triphenyl phosphate (TPHP) and diphenyl phosphate (DPHP), can affect adipogenesis in preadipocytes. 2-Ethylhexyl diphenyl phosphate (EHDPP), an organophosphate, is frequently detected in various environmental media. However, there is less information about the toxicity effects and the mechanism by which EHDPP affects preadi…	10.1016/j.scitotenv.2019.134810
2018	W. Wu; S. Wang; Z. Xu; X. Wang; J. Feng; T. Shan; Y. Wang	Betaine promotes lipid accumulation in adipogenic-differentiated skeletal muscle cells through ERK/PPARγ signalling pathway	Betaine, a neutral zwitterionic compound, could regulate intramuscular fat (IMF) deposition and meat quality. However, the efficacy is controversial. Moreover, the regulatory mechanism of betaine on lipid metabolism in skeletal muscle cells remains unclear. Therefore, in this study, we examined the effects and regulatory mechanism of betaine on lipid accumulation in adipogenic-differentiated C2C1…	10.1007/s11010-018-3299-7
2011	X. Li; J. Ycaza; B. Blumberg	The environmental obesogen tributyltin chloride acts via peroxisome proliferator activated receptor gamma to induce adipogenesis in murine 3T3-L1 preadipocytes	Obesogens are chemicals that predispose exposed individuals to weight gain and obesity by increasing the number of fat cells, storage of fats into existing cells, altering metabolic rates, or disturbing the regulation of appetite and satiety. Tributyltin exposure causes differentiation of multipotent stromal stem cells (MSCs) into adipocytes; prenatal TBT exposure leads to epigenetic changes in t…	10.1016/j.jsbmb.2011.03.012
2022	X. M. Ren; R. C. Chang; Y. Huang; A. A. Amato; C. Carivenc; M. Grimaldi; A. Y. Kuo; P. Balaguer; W. Bourguet; B. Blumberg	2,4-Di-tert-butylphenol Induces Adipogenesis in Human Mesenchymal Stem Cells by Activating Retinoid X Receptors	2,4-di-tert-butylphenol (2,4-DTBP) is an important commercial antioxidant and a toxic natural secondary metabolite that has been detected in humans. However, there is scant information regarding its toxicological effects. Here we asked whether 2,4-DTBP is a potential obesogen. Using a human mesenchymal stem cell (MSC) adipogenesis assay, we found that exposure to 2,4-DTBP led to increased lipid a…	10.1101/2022.10.08.511439
2016	X. Wang; H. Wu; Z. Long; Q. Sun; J. Liu; Y. Liu; C. Hai	Differential effect of Se on insulin resistance: regulation of adipogenesis and lipolysis	Insulin resistance is the characteristic of type 2 diabetes mellitus and metabolic disorder. The biological effect of selenium (Se) on insulin sensitivity and metabolic function was contradictory. In this study, we designed two animal protocols to investigate the effect of physiological Se on high-fat (HF) diet-induced insulin resistance in mice and examined the influence of Se on adipocyte diffe…	10.1007/s11010-016-2679-0
2020	X. Xie; C. Yu; Q. Ren; Q. Wen; C. Zhao; Y. Tang; Y. Du	Exposure to HBCD promotes adipogenesis both in vitro and in vivo by interfering with Wnt6 expression	Hexabromocyclododecane (HBCD) is a widely used brominated flame retardant, and a ubiquitous environmental contaminant. However, effects and mechanisms underlying HBCD and the development of obesity remain largely unknown. Here, we investigated the effects and underlying mechanisms of HBCD on adipogenesis. Our results firstly disclosed that both murine 3T3-L1 and human HPA-V preadipocyte exposed t…	10.1016/j.scitotenv.2019.135917
2010	X. Zhang; J. Ji; G. Yan; J. Wu; X. Sun; J. Shen; H. Jiang; H. Wang	Sildenafil promotes adipogenesis through a PKG pathway	Sildenafil is the first oral PDE5 inhibitor for the treatment of erectile dysfunction and pulmonary arterial hypertension. In the present study, we investigated the effect of sildenafil on adipogenesis in 3T3L1 preadipocytes. Treatment with sildenafil for 8 days significantly promoted adipogenesis characterized by increased lipid droplet and triglyceride content in 3T3L1 cells. Meanwhile, sildena…	10.1016/j.bbrc.2010.05.064
2000	Y. D. Tchoukalova; D. B. Hausman; R. G. Dean; G. J. Hausman	Enhancing effect of troglitazone on porcine adipocyte differentiation in primary culture: a comparison with dexamethasone	OBJECTIVE: This study compares the effects of the thiazolidinedione, troglitazone (TGZ), dexamethasone (DEX), and DEX plus TGZ on preadipocyte differentiation and the expression of CCAAT/enhancer-binding protein-alpha (C/ EBPalpha) and peroxisome proliferator-activated receptor-gamma (PPARgamma). RESEARCH METHODS AND PROCEDURES: Adipose tissue was obtained from postnatal pigs to isolate stromal-v…	10.1038/oby.2000.85
2020	Y. Gao; X. Guo; S. Wang; F. Chen; X. Ren; H. Xiao; L. Wang	Perfluorooctane sulfonate enhances mRNA expression of PPARγ and ap2 in human mesenchymal stem cells monitored by long-retained intracellular nanosensor	Perfluorooctane sulfonate (PFOS) has been widely used as a surface coating for household products. It still exists in living environments despite being restricted, due to its bioaccumulation and long half-life. Studies have shown that PFOS has the ability to induce adipogenic differentiation of human cells. Human mesenchymal stem cells (hMSCs) distributed within the adipose tissue might be a pote…	10.1016/j.envpol.2020.114571
2017	Y. Han; S. H. Lee; I. S. Lee; K. Y. Lee	Regulatory effects of 4-methoxychalcone on adipocyte differentiation through PPARγ activation and reverse effect on TNF-α in 3T3-L1 cells	Chalcones, the biosynthetic precursors of flavonoids and isoflavonoids abundant in edible plants, possess a number of pharmacological properties, and there is growing evidence that chalcone derivatives inhibit TNF-α mediated insulin resistance. The aim of the present study was to define the effects of 4-methoxychalcone (4-MC) on adipocyte differentiation and to determine the underlying molecular …	10.1016/j.fct.2017.05.032
2024	Y. J. Yu; J. L. Tian; T. Zheng; H. X. Kuang; Z. R. Li; C. J. Hao; M. D. Xiang; Z. C. Li	Perturbation of lipid metabolism in 3T3-L1 at different stages of preadipocyte differentiation and new insights into the association between changed metabolites and adipogenesis promoted by TBBPA or TBBPS	Tetrabromobisphenol A (TBBPA) and tetrabromobisphenol S (TBBPS) are widely distributed brominated flame retardants. While TBBPA has been demonstrated to stimulate adipogenesis, TBBPS is also under suspicion for potentially inducing comparable effects. In this study, we conducted a non-targeted metabolomics to examine the metabolic changes in 3T3-L1 cells exposed to an environmentally relevant dos…	10.1016/j.jhazmat.2023.133183
2018	Y. Li; J. Du; E. Zhu; J. Zhang; J. Han; W. Zhao; B. Sun; D. Tian	Liraglutide suppresses proliferation and induces adipogenic differentiation of 3T3-L1 cells via the Hippo-YAP signaling pathway	Liraglutide, as a glucagon-like peptide-1 analogue, is used to treat type 2 diabetes mellitus and obesity. Previous findings have demonstrated the effects of liraglutide on adipogenesis; however, the underlying mechanism involved in this process remains to be elucidated. In the present study, to certify the effect of liraglutide on adipogenesis and explore the possible underlying mechanism involv…	10.3892/mmr.2018.8438
2016	Y. Li; T. Goto; K. Yamakuni; H. Takahashi; N. Takahashi; H. F. Jheng; W. Nomura; M. Taniguchi; K. Baba; S. Murakami; T. Kawada	4-Hydroxyderricin, as a PPARγ Agonist, Promotes Adipogenesis, Adiponectin Secretion, and Glucose Uptake in 3T3-L1 Cells	Adipocyte differentiation plays a pivotal role in maintaining the production of small-size adipocytes with insulin sensitivity, and impaired adipogenesis is implicated in insulin resistance. 4-Hydroxyderricin (4-HD), a phytochemical component of Angelica keiskei, possesses diverse biological properties such as anti-inflammatory, antidiabetic, and antitumor. In the present study, we investigated t…	10.1007/s11745-016-4154-9
2006	Y. Murase; J. Kobayashi; A. Nohara; A. Asano; N. Yamaaki; K. Suzuki; H. Sato; H. Mabuchi	Raloxifene promotes adipocyte differentiation of 3T3-L1 cells	To explore the possibility that raloxifene might influence an adipocyte differentiation and lipogenesis, we studied the effects of raloxifene on the expression of adiponectin and other peroxisome proliferator-activated receptor γ targeting genes using the 3T3-L1 adipocytes. With standard adipogenic inducers, we added raloxifene at various doses for the adipocyte differentiation. Higher doses of r…	10.1016/j.ejphar.2006.03.033
2018	Y. Unno; H. Yamamoto; S. Takatsuki; Y. Sato; T. Kuranaga; K. Yazawa; Y. Ono; T. Wakimoto	Palmitoyl lactic acid induces adipogenesis and a brown fat-like phenotype in 3T3-L1 preadipocytes	Brown adipose tissue is specialized to generate heat by dissipating chemical energy and may provide novel strategies for obesity treatment in humans. Recently, advances in understanding the pharmacological and dietary agents that contribute to the browning of white adipose tissue have been made to alleviate obesity by promoting energy expenditure. Krill oil is widely used as a health supplement i…	10.1016/j.bbalip.2018.04.003
2003	Y. Wang; Y. Li; K. Mao; J. Li; Q. Cui; G. J. Wang	Alcohol-induced adipogenesis in bone and marrow: A possible mechanism for osteonecrosis	The effect of alcohol on rabbit bone marrow and on the differentiation of mouse bone marrow stromal cells was investigated. Alcohol was administered intragastrically at a dose of 10mL/kg/day for 1 to 6 months. Alcohol induced a significant increase in serum lipid peroxides, triglyceride, and cholesterol, and a reduction in superoxide dismutase activity. Fatty infiltration in the liver and adipoge…	10.1097/01.blo.0000063602.67412.83
2020	Y. Yamamoto; T. Taniguchi; T. Inazumi; R. Iwamura; K. Yoneda; N. Odani-Kawabata; T. Matsugi; Y. Sugimoto; N. K. Shams	Effects of the Selective EP2 Receptor Agonist Omidenepag on Adipocyte Differentiation in 3T3-L1 Cells	Purpose: We aimed at comparing the effects of omidenepag (OMD) with those of prostaglandin F (FP) receptor agonists (FP agonists) on adipogenesis in mouse 3T3-L1 cells. Methods: To evaluate the agonistic activities of OMD against the mouse EP2 (mEP2) receptor, we determined cAMP contents in mEP2 receptor-expressing CHO cells by using radioimmunoassays. Overall, 3T3-L1 cells were cultured in diffe…	10.1089/jop.2019.0079
2024	Y. Zhang; L. Zheng; D. Cheng; C. Lei; H. Li; J. Zhou; C. Zhang; F. Song; T. Zeng; X. Zhao	Chronic di(2-ethylhexyl) phthalate exposure at environmental-relevant doses induces osteoporosis by disturbing the differentiation of bone marrow mesenchymal stem cells	Di(2-ethylhexyl) phthalate (DEHP) is a widely used plastic additive with persistent characteristics in the environment. This study was designed to investigate the detrimental effects of chronic DEHP exposure at environmental-relevant doses on bone metabolism and the underlying mechanisms. It was found that exposure to 25 μg/kg bw and 50 μg/kg bw DEHP for 29 weeks led to a reduction of whole-body …	10.1016/j.scitotenv.2024.169918
2023	Z. El Amine; J. F. Mauger; P. Imbeault	Human Preadipocytes Differentiated under Hypoxia following PCB126 Exposure during Proliferation: Effects on Differentiation, Glucose Uptake and Adipokine Profile	Persistent organic pollutants (POPs) accumulation and hypoxia are two factors proposed to adversely alter adipose tissue (AT) functions in the context of excess adiposity. Studies have shown that preadipocytes exposure to dioxin and dioxin-like POPs have the greatest deleterious impact on rodent and immortalized human preadipocyte differentiation, but evidence on human preadipocytes is lacking. A…	10.3390/cells12182326
2024	Z. L. Liu; A. Qiayimaerdan; Y. Fan; S. R. Jiang; Z. Tuerxuna; M. L. Wang; H. Abudureheman	Defining the role of 2,2’,4,4’-tetrabromodiphenyl ether in 3T3-L1 cellular differentiation by transcriptome sequencing analysis	This study aims to investigates the effect of 2,2’,4,4’-tetrabromodiphenyl ether (BDE-47) on the differentiation of 3T3-L1 cells and its mechanism of action. These 3T3-L1 cells were induced to differentiate in vitro using methylisobutylxanthine, dexamethasone, and insulin conditions, then exposed to either 1% DMSO as a control group or varying concentrations of BDE-47 (2.5 μM, 7.5 μM, 12.5 μM, 18…	10.1080/21623945.2024.2430717
2024	Z. Li; Q. S. Liu; Y. Gao; X. Wang; Z. Sun; Q. Zhou; G. Jiang	Assessment of the disruption effects of tetrabromobisphenol A and its analogues on lipid metabolism using multiple in vitro models	Tetrabromobisphenol A (TBBPA), a widely-used brominated flame retardant, has been revealed to exert endocrine disrupting effects and induce adipogenesis. Given the high structural similarities of TBBPA analogues and their increasing exposure risks, their effects on lipid metabolism are necessary to be explored. Herein, 9 representative TBBPA analogues were screened for their interference on 3T3-L…	10.1016/j.ecoenv.2024.116577
2012	Z. Liao; Z. Wu; M. Wu	Cirsium japonicum flavones enhance adipocyte differentiation and glucose uptake in 3T3-L1 cells	Cirsium japonicum flavones have been demonstrated to possess anti-diabetic effects in diabetic rats, but the functional mechanism remains unknown. The nuclear receptor peroxisome proliferator-activated receptor γ (PPARγ) plays an important role in glucose and lipid homeostasis. In this study, we report the effects of Cirsium japonicum flavones (pectolinarin and 5,7-dihydroxy-6,4-dimethoxy flavone…	10.1248/bpb.35.855
2022	Z. Liu; M. Wang; Y. Fan; J. Wang; S. Jiang; H. Abudureman	Bidirectional regulation of BDE-47 on 3T3-L1 cell differentiation based on a restricted cubic spline model	BDE-47 (2,2,4,4-tetrabromodiphenyl ether) is a polybrominated diphenyl ether (PBDE) congener, which has the characteristics of high biological detection rate, the highest content and strong biological toxicity, and is widely distributed in organisms. Many studies have found that BDE-47 may also be an environmental risk factor for metabolic diseases such as obesity, insulin resistance, type 2 diab…	10.1177/07482337221100488
2021	Z. Sun; H. Cao; Q. S. Liu; Y. Liang; H. Fiedler; J. Zhang; Q. Zhou; G. Jiang	4-Hexylphenol influences adipogenic differentiation and hepatic lipid accumulation in vitro	Finding the potential environmental obesogens is crucial to explain the prevalence of obesity and the related pathologies. Increasing evidence has showed that many chemicals with endocrine disrupting effects can disturb lipid metabolism. Whether 4-hexylphenol (4-HP), a widely-used surfactant and a potential endocrine disrupting chemical (EDC), is associated to influence adipogenesis and hepatic l…	10.1016/j.envpol.2020.115635
2022	Z. Xie; Q. Xu; L. Sun; R. Li; J. Shi; Q. Yang; M. Zong; J. Qin	Effects of Y-27632 on the osteogenic and adipogenic potential of human dental pulp stem cells in vitro	Background: Human dental pulp stem cells (hDPSCs) possess mesenchymal stem cell properties, originating from migrating neural crest cells. hDPSCs have received extensive attention in the field of tissue engineering and regenerative medicine due to their accessibility and ability to differentiate in several cell phenotypes. In this study, we cultured hDPSCs with Y-27632 to observe their biological…	10.1177/09603271221089003
